# Supplementary material for: The role of SALL1-MGST1 axis-mediated ferroptosis inhibition in chemoresistance of retinoblastoma
Source: PLoS One. 2026 Jul 6;21(7):e0353000. doi: 10.1371/journal.pone.0353000 (PMC13336194; doi:10.1371/journal.pone.0353000)
Supplement: S1 Table — The primer sequences used for qRT-PCR analysis are listed in Supplementary Table 1. (XLSX) [file pone.0353000.s001.xlsx]

## Sheet: Sheet1
Supplementary Table 1.Primer Sequence
Species	Primer	Amplicon	F/R	Sequence 5’-3’	Length	Location
Homo sapiens	MGST1	194	Forward	CTCGGCCTCACCACCAAAAT	20	55-74
			Reverse	CCTTTGCCAAATGCTACACAGT	22	248-227
	SALL1	137	Forward	CTCCGCATCTCTTCCCACAA	20	165-184
			Reverse	CAAAGAACTCGGCACAGCAC	20	301- 282
	β-actin	70	Forward	CTGGAACGGTGAAGGTGACA	20	1395-1378
			Reverse	GTCCTCGGCCACATTGTGAA	20	1428-1409
