# Supplementary material for: The role of SALL1-MGST1 axis-mediated ferroptosis inhibition in chemoresistance of retinoblastoma
Source: PLoS One. 2026 Jul 6;21(7):e0353000. doi: 10.1371/journal.pone.0353000 (PMC13336194; doi:10.1371/journal.pone.0353000)
Supplement: S2 Table — The primer sequences used for ChIP-qPCR validation are listed in Supplementary Table 2. (XLSX) [file pone.0353000.s002.xlsx]

## Sheet: Sheet1
Supplementary Table 2. ChIP Primer Sequence
Species	Primer	Amplicon	F/R	Sequence 5’-3’	Length	Location
Homo sapiens	ChIP-MGST1	143	Forward	TAGAACGTGTACGCAGAGCC	20	291-310
			Reverse	GTAGATCCGTGCTCCGACAA	20	433-414
