# Supplementary material for: The role of SALL1-MGST1 axis-mediated ferroptosis inhibition in chemoresistance of retinoblastoma
Source: PLoS One. 2026 Jul 6;21(7):e0353000. doi: 10.1371/journal.pone.0353000 (PMC13336194; doi:10.1371/journal.pone.0353000)
Supplement: S3 Table — The complete statistical results for SALL1, including log₂FC values, P values, and FDR values, are provided in Supplementary Table 3. (XLSX) [file pone.0353000.s003.xlsx]

## Sheet: 01.limma_out(1)
	logFC	AveExpr	t	P.Value	adj.P.Val	B	regulate	gene
LUM	-6.10057	3.41532971083449	-10.1169	3.96592645246689e-15	4.60793533858406e-13	24.0928998993341	Down	LUM
PTPRZ1	-5.74731	5.00919598997986	-6.56482	9.006656566802e-09	1.97927181294797e-07	9.64989156035619	Down	PTPRZ1
CRABP1	-5.68612	5.77686400039464	-5.12466	2.72574628736344e-06	3.05507475474785e-05	4.06428790156301	Down	CRABP1
FABP7	-5.31675	5.03175120173776	-7.39599	2.93860248785318e-10	9.686657358134e-09	13.0180070458619	Down	FABP7
PRSS35	-5.13418	4.62102282213237	-5.41087	9.06062350543764e-07	1.19736955896746e-05	5.13605066064884	Down	PRSS35
ISL1	-5.03694	4.51423722053802	-5.0532	3.57614002984529e-06	3.86071787030676e-05	3.80056445584859	Down	ISL1
KDR	-4.95361	4.08155716570945	-6.63601	6.73295090069543e-09	1.53718246730858e-07	9.93576073891388	Down	KDR
PTPRK	-4.92649	4.11355324351598	-8.55062	2.4384937931617e-12	1.44523861933094e-10	17.7465789404042	Down	PTPRK
BCHE	-4.77896	3.9569670125277	-6.59004	8.125099343934e-09	1.81195373927256e-07	9.75108743720892	Down	BCHE
NEFL	-4.63712	5.19645175216629	-5.59986	4.33068107728564e-07	6.25098923025178e-06	5.85607115838774	Down	NEFL
LOC441179	-4.59031	2.98426536134519	-24.5719	3.00661493638152e-35	1.17608754261457e-31	69.2482455410574	Down	LOC441179
RYR3	-4.50106	2.89904747371021	-24.69	2.25002139514135e-35	1.17608754261457e-31	69.5230789505508	Down	RYR3
PLP1	-4.44924	4.53592190722477	-6.94796	1.87111889915932e-09	5.09456619063448e-08	11.1949556763546	Down	PLP1
LRRN1	-4.43551	3.92344754921645	-8.39524	4.64370901507768e-12	2.51124079686344e-10	17.1103683359098	Down	LRRN1
SLC17A6	-4.41313	3.34422372875592	-10.8877	1.8105143957021e-16	2.87113330183299e-14	27.1434925126246	Down	SLC17A6
DSP	-4.40914	5.54236376066974	-5.19197	2.10781026878502e-06	2.45876277377656e-05	4.31417466077287	Down	DSP
NEFM	-4.35416	5.79322036990956	-5.14507	2.52158571177596e-06	2.85075224736907e-05	4.13994031737763	Down	NEFM
MIAT	-4.34976	4.91443912315417	-12.698	1.66811527922588e-19	6.11729150053617e-17	34.0433308119422	Down	MIAT
PROX1	-4.31127	3.42004859065021	-13.269	1.99907274721257e-20	7.56745764146435e-18	36.1340884562691	Down	PROX1
FEZF2	-4.31009	2.75097729493001	-25.9547	1.07994269526631e-36	1.26731275289501e-32	72.3929338934464	Down	FEZF2
MRLN	-4.30011	4.47666737446241	-5.34912	1.15115517115293e-06	1.47154748730716e-05	4.90281089955745	Down	MRLN
COL11A1	-4.28945	3.62679784044834	-9.36591	8.44599466869316e-14	7.03066040543846e-12	21.0696258731541	Down	COL11A1
DKK3	-4.16045	6.07040037066993	-3.54389	0.000723657030595686	0.00386708344901656	-1.29239	Down	DKK3
MIR9-2HG	-4.13104	6.16774787333083	-6.27274	2.95275184499832e-08	5.68041686902545e-07	8.48435019267703	Down	MIR9-2HG
ZNF536	-4.04914	5.71250408345165	-6.00328	8.7375592071999e-08	1.48172337133657e-06	7.42111914455871	Down	ZNF536
ASCL1	-3.92669	2.96168974572175	-20.736	7.11267513649329e-31	1.39112071211248e-27	59.6155950058025	Down	ASCL1
PRDM13	-3.91897	3.00485381847581	-21.4773	9.14657006656578e-32	2.68337499327873e-28	61.5895182007283	Down	PRDM13
CCND1	-3.77317	4.26549124699734	-10.2315	2.49667836313002e-15	3.08405479908745e-13	24.5503277150506	Down	CCND1
TBX2-AS1	-3.67014	4.12380377325383	-7.3443	3.64024428415405e-10	1.18661851873744e-08	12.8070079375174	Down	TBX2-AS1
NWD2	-3.61622	2.85460003914567	-20.3593	2.05979448098828e-30	3.45309831919963e-27	58.5900912191816	Down	NWD2
TMEM47	-3.58112	5.15403546819903	-5.62807	3.87609800895965e-07	5.6739252700328e-06	5.96433767619366	Down	TMEM47
SYNPR	-3.57403	4.44338375428028	-3.36529	0.00126862010374491	0.00618498417841566	-1.81965	Down	SYNPR
FAT1	-3.56199	3.85621040182575	-9.76464	1.65545308801756e-14	1.61889516565717e-12	22.6804418909584	Down	FAT1
MEG3	-3.54189	4.22822745390068	-13.809	2.79270064087119e-21	1.2604746931009e-18	38.0717703182141	Down	MEG3
ABI3BP	-3.53472	3.89390797347412	-4.99225	4.50291450180643e-06	4.72222535109012e-05	3.57693325681797	Down	ABI3BP
NR2E3	-3.49549	4.51171154167144	-10.5469	7.03436893924253e-16	9.9455806628929e-14	25.8023234378825	Down	NR2E3
SFRP2	-3.47852	5.31113747787266	-4.52567	2.52834240861924e-05	0.000212135487210434	1.90834380195289	Down	SFRP2
CRYM	-3.47663	6.61210026506949	-3.78985	0.000325265362013045	0.00193657484689147	-0.536231	Down	CRYM
PAG1	-3.4656	5.30538133748523	-9.73042	1.90308039763149e-14	1.84567342695913e-12	22.5426474034163	Down	PAG1
CA14	-3.45036	4.28085366278842	-15.3723	1.15493067292089e-23	8.64141398166934e-21	43.4626019408719	Down	CA14
TOX	-3.44134	3.76931606857709	-9.15103	2.04195794544521e-13	1.53604977498715e-11	20.1970928394932	Down	TOX
SEMA3A	-3.43561	3.37245435151345	-11.7185	6.97871348951984e-18	1.70615005832324e-15	30.3594132337466	Down	SEMA3A
NPVF	-3.4059	5.10182568207601	-2.22404	0.0295174960938197	0.0809885005052546	-4.68609	Down	NPVF
RALYL	-3.39754	3.25035536191536	-10.1936	2.90863008282653e-15	3.55549729395513e-13	24.3993740298502	Down	RALYL
CPNE4	-3.39611	2.90568208751671	-17.6059	7.69734044927613e-27	9.03282901722554e-24	50.6115976922477	Down	CPNE4
IMPG1	-3.39173	7.30739722594379	-2.70575	0.00863361078464111	0.0304289898627524	-3.59013	Down	IMPG1
CTTNBP2	-3.38046	4.21125045808376	-10.5498	6.95535519029098e-16	9.9455806628929e-14	25.8134872481954	Down	CTTNBP2
CDR1	-3.37028	3.2442179181017	-8.69742	1.3278049554982e-12	8.60872439379634e-11	18.3470658031247	Down	CDR1
COL2A1	-3.30176	4.97999369764032	-6.04729	7.32444651451086e-08	1.26960679243405e-06	7.59388538891734	Down	COL2A1
CASC15	-3.28697	4.69931086523006	-14.0446	1.19728551588686e-21	5.85422730372179e-19	38.9049203819796	Down	CASC15
GRAMD1C	-3.28506	4.48147730607711	-5.19169	2.11004722157925e-06	2.45892791908962e-05	4.31314330408038	Down	GRAMD1C
UNC13C	-3.2413	2.9329727179558	-11.4981	1.64297333279742e-17	3.78044942360348e-15	29.5139615334202	Down	UNC13C
LRRN3	-3.20852	5.66730898032092	-6.72893	4.60216427672281e-09	1.11124275282597e-07	10.3097459781569	Down	LRRN3
HEPH	-3.17956	3.45079523390876	-6.07281	6.6112838340074e-08	1.15969231378291e-06	7.69423046293528	Down	HEPH
LRRC4C	-3.16871	3.45103007567379	-9.92423	8.6530311280383e-15	9.2615698828156e-13	23.321724160401	Down	LRRC4C
NRXN3	-3.16342	4.34651148537699	-7.81045	5.26438727378417e-11	2.08005335548341e-09	14.7136002784886	Down	NRXN3
LAMP5	-3.1426	5.54200840622738	-4.84576	7.79962470226442e-06	7.67857347995578e-05	3.04450484429477	Down	LAMP5
TMEM200A	-3.13314	3.29319530828754	-5.98666	9.33874152929274e-08	1.57005919550502e-06	7.35596745317464	Down	TMEM200A
NRL	-3.12519	7.14473878369715	-5.03145	3.88309835744473e-06	4.15010557601219e-05	3.72062975075525	Down	NRL
F3	-3.09765	5.20125079867693	-3.31131	0.00149817590729764	0.00708629353975726	-1.97522	Down	F3
RBFOX2	-3.08891	5.11039642912326	-8.91246	5.45912905306571e-13	3.8361005651333e-11	19.2252775980522	Down	RBFOX2
NDP	-3.04384	3.62059720567125	-4.15972	9.26540282318333e-05	0.00065777073278921	0.660809051601174	Down	NDP
PIP5K1B	-3.02544	4.06747589082303	-4.33737	4.96473879123102e-05	0.000381559974479486	1.25909	Down	PIP5K1B
SATB1	-3.01546	5.34629668145667	-8.32325	6.26009359007883e-12	3.20795625675e-10	16.8154056697583	Down	SATB1
ZNF521	-3.01254	4.29004199308024	-8.10425	1.55389700798985e-11	7.06782224370576e-10	15.9177725594939	Down	ZNF521
EPHA5	-2.99444	2.94563291848288	-9.31649	1.03446426107386e-13	8.43016534979292e-12	20.8692007791482	Down	EPHA5
DTX4	-2.98706	6.92791640102717	-7.33791	3.73779947005988e-10	1.21232523752824e-08	12.7809490066259	Down	DTX4
RASGRP1	-2.97473	4.61764906741845	-3.93192	0.00020226350040656	0.00128997944416901	-0.0846202	Down	RASGRP1
TTYH1	-2.96875	5.03460871912338	-6.76532	3.96421991747093e-09	9.87688338248861e-08	10.4564563752773	Down	TTYH1
CABP5	-2.96829	7.39135189175658	-3.61376	0.000578350587535959	0.00319686488211704	-1.081	Down	CABP5
ADAMTS18	-2.96635	3.35814750452945	-21.0519	2.94892727433962e-31	6.92113231287509e-28	60.4636061073839	Down	ADAMTS18
RLBP1	-2.95264	4.92391354320076	-3.44117	0.00100146856035187	0.00506561791195225	-1.59795	Down	RLBP1
SAG	-2.9426	7.79676406562029	-2.12461	0.0373094139100564	0.0964799409948241	-4.88957	Down	SAG
AMY2B	-2.91184	6.62382	-10.1248	3.8399448474735e-15	4.50617527851016e-13	24.1248086029722	Down	AMY2B
PON2	-2.89257	4.72562258570558	-5.55441	5.17585387772057e-07	7.38015130681056e-06	5.68207365569898	Down	PON2
ATP10D	-2.89141	4.06154651213851	-6.25934	3.11725459812791e-08	5.95781477345782e-07	8.43117599921066	Down	ATP10D
CUX2	-2.89001	3.72497492607304	-5.16471	2.33940591103894e-06	2.67833447473581e-05	4.21282668208268	Down	CUX2
PCARE	-2.88865	5.30336246875695	-6.47016	1.32489685815826e-08	2.79634255944015e-07	9.27083067195389	Down	PCARE
CBLN2	-2.87817	3.6798434418577	-11.7918	5.25613961525062e-18	1.31235741244609e-15	30.6392659178189	Down	CBLN2
BAMBI	-2.87816	5.19750336188191	-6.4291	1.56579487280773e-08	3.24639626014112e-07	9.10681306599966	Down	BAMBI
LRFN5	-2.84552	3.5284519610116	-10.9847	1.23302570261158e-16	2.06707951716384e-14	27.523	Down	LRFN5
TDRD7	-2.8403	5.98564369935572	-4.98208	4.67910410476502e-06	4.88516785315102e-05	3.53970173675243	Down	TDRD7
MIR124-2HG	-2.82524	6.05104764829434	-6.75565	4.12458095309538e-09	1.01684784631459e-07	10.4174650585717	Down	MIR124-2HG
SLC16A14	-2.8229	3.70394611520594	-5.54051	5.46538919394061e-07	7.70578281337657e-06	5.62896376526274	Down	SLC16A14
SCN3A	-2.8148	5.04473723532861	-4.21865	7.54395403283215e-05	0.000548162851859352	0.857670368507006	Down	SCN3A
PCDH19	-2.8061	4.3705746297918	-6.08535	6.28657448685004e-08	1.1077019760238e-06	7.74356834437229	Down	PCDH19
ARHGEF26-AS1	-2.78909	2.85377487846497	-14.7016	1.17097010582583e-22	6.95810874170274e-20	41.1896544213849	Down	ARHGEF26-AS1
YPEL2	-2.78764	5.17608642665207	-6.0154	8.32369154972875e-08	1.41358205985625e-06	7.46863592211094	Down	YPEL2
GLI3	-2.77864	3.87669564288327	-14.5999	1.67197791092652e-22	9.3431718022489e-20	40.8398379577318	Down	GLI3
MINAR1	-2.7719	3.50355226942557	-8.27995	7.49217799716142e-12	3.67869074463135e-10	16.6379934278834	Down	MINAR1
H2BC8	-2.77063	4.96337179428389	-8.00796	2.31792901311413e-11	9.81981840032287e-10	15.5230402054995	Down	H2BC8
ART3	-2.76817	2.77988753173957	-16.2743	5.600170371099e-25	5.05523071575744e-22	46.4263580899672	Down	ART3
SERPINI1	-2.76626	4.79446808459977	-3.43385	0.001024699940114	0.00516975657662845	-1.61948	Down	SERPINI1
PTH2R	-2.73908	3.29773832013959	-9.31318	1.0485968890669e-13	8.48640309875869e-12	20.8557889611546	Down	PTH2R
GABRA1	-2.73672	3.33731007404116	-4.67001	1.49416163749136e-05	0.000134154451537576	2.41582328120359	Down	GABRA1
RP1	-2.73226	8.38557545872315	-3.59845	0.000607599765660142	0.00333030511444267	-1.12757	Down	RP1
NPY1R	-2.72774	3.37985960590232	-5.37045	1.05988324780263e-06	1.3713042902937e-05	4.98327215815278	Down	NPY1R
FAM184B	-2.72678	4.28094680106862	-7.26782	4.99597697928413e-10	1.54283657504998e-08	12.4950963425361	Down	FAM184B
TOX-DT	-2.71988	3.66041773331133	-8.25841	8.19311656572321e-12	4.00609262078175e-10	16.5496840973305	Down	TOX-DT
HES5	-2.71771	4.00066920145117	-12.6583	1.93600206517261e-19	6.68205418670604e-17	33.8964898330933	Down	HES5
TOX3	-2.70654	7.71032200879402	-7.31996	4.0262702252213e-10	1.28044122203176e-08	12.707697207962	Down	TOX3
KIT	-2.68615	5.0735275100378	-5.59162	4.47310779849846e-07	6.44072638225514e-06	5.82448468310703	Down	KIT
NIPAL1	-2.67924	3.10561717539124	-13.275	1.95550346752266e-20	7.56745764146435e-18	36.1557928483735	Down	NIPAL1
NFIB	-2.67585	6.0590352738443	-4.24968	6.7661185652814e-05	0.000499687862577578	0.96198826153223	Down	NFIB
ABLIM1	-2.6752	5.39336567374476	-5.67969	3.16292891502917e-07	4.68057639569575e-06	6.16291367019626	Down	ABLIM1
SLC24A3	-2.67191	3.59073474100444	-8.31781	6.40303924025966e-12	3.26018855718238e-10	16.7931104306078	Down	SLC24A3
NAP1L2	-2.64383	3.6683200672886	-4.41546	3.75894734050944e-05	0.000298654346925377	1.5265228149518	Down	NAP1L2
FAP	-2.64135	3.37951601996437	-9.88766	1.00377881585289e-14	1.03327582491524e-12	23.1749862506311	Down	FAP
BLACAT1	-2.63998	4.42354486927096	-6.43185	1.54842157697374e-08	3.22176014287001e-07	9.11776636310905	Down	BLACAT1
BHLHE22	-2.63926	4.31256141483004	-8.66284	1.53204656144046e-12	9.61420663021591e-11	18.2057137017781	Down	BHLHE22
SLIT2	-2.63298	5.30230649175026	-4.33736	4.96499429936238e-05	0.000381559974479486	1.25904261034957	Down	SLIT2
PCDH18	-2.61622	3.76608940791265	-11.9099	3.3343437490524e-18	8.89284633980226e-16	31.0885303899593	Down	PCDH18
GABBR2	-2.61242	6.3256984451562	-4.29537	5.76050421536325e-05	0.000434601912010514	1.11635111822643	Down	GABBR2
MAN1A1	-2.61123	3.91245275543029	-10.0416	5.37610243078195e-15	6.00843447859297e-13	23.7921860885282	Down	MAN1A1
PTPRR	-2.60815	2.80060774457933	-14.698	1.18587281494721e-22	6.95810874170274e-20	41.1772350868401	Down	PTPRR
NKAIN2	-2.60671	2.73615192322536	-10.3475	1.56504028476711e-15	2.01821403755406e-13	25.0119606785584	Down	NKAIN2
BBS9	-2.56977	4.60735198411007	-8.11262	1.50075334883189e-11	6.87942990177432e-10	15.9521242124012	Down	BBS9
PTPRD	-2.56929	5.7806067392626	-6.6245	7.05752175239663e-09	1.60193457958171e-07	9.88949593843821	Down	PTPRD
KIF5C	-2.56488	6.92540917884172	-4.38199	4.23620321883394e-05	0.000332243604194491	1.41158429243919	Down	KIF5C
ZNF385B	-2.5367	6.66646765830618	-5.09991	2.99496612297204e-06	3.32192130936455e-05	3.97278457056439	Down	ZNF385B
ZMAT1	-2.53501	5.45396528789193	-5.10631	2.9229749233194e-06	3.26366419839706e-05	3.99641892416008	Down	ZMAT1
SPRY2	-2.53079	5.43857283857204	-3.56666	0.000672866767270224	0.00364884081049726	-1.22381	Down	SPRY2
CITED2	-2.50933	5.06086872199828	-5.26815	1.57336847846368e-06	1.91529866128332e-05	4.59863063611528	Down	CITED2
MFAP2	-2.49433	4.67517690631261	-5.77486	2.17106261276643e-07	3.3478869593711e-06	6.53061537707782	Down	MFAP2
CTNND2	-2.48298	4.78246554405171	-4.42595	3.62047003802972e-05	0.000289415639620428	1.56263055346649	Down	CTNND2
SHISA2	-2.48296	4.31256855767611	-5.38895	9.86528318490363e-07	1.28632331305382e-05	5.05314463965224	Down	SHISA2
NAP1L3	-2.47343	7.24738752128086	-3.03676	0.00340449884079915	0.0141172416596389	-2.73798	Down	NAP1L3
EPHA2	-2.47193	4.92988157642812	-5.78331	2.09959229666924e-07	3.25049018488304e-06	6.56333897057234	Down	EPHA2
GATB	-2.46852	6.39007729005519	-7.18666	6.98847691984742e-10	2.09574849186231e-08	12.1645016241027	Down	GATB
CDH11	-2.46221	4.36990088584796	-6.2058	3.87013044662599e-08	7.19746129812298e-07	8.21903586530154	Down	CDH11
ADGRA2	-2.45893	4.54951787416676	-5.20485	2.00635848525655e-06	2.36391735185598e-05	4.36214144086073	Down	ADGRA2
DANCR	-2.45714	4.45226833195944	-7.29974	4.37774010323322e-10	1.36994080297178e-08	12.6252387385581	Down	DANCR
ZBTB20	-2.45578	5.25934105673068	-4.06051	0.00013053630203471	0.000878350633243875	0.333048355121931	Down	ZBTB20
SEL1L3	-2.45114	4.11999594384877	-6.71672	4.83845659702358e-09	1.16113063734298e-07	10.2605234418024	Down	SEL1L3
ARMH4	-2.44048	4.21555605259524	-8.53162	2.63822099524931e-12	1.54797616896253e-10	17.6688161526779	Down	ARMH4
NUAK1	-2.42259	5.32570253397671	-5.20987	1.96810509702288e-06	2.32819690660922e-05	4.38086212624149	Down	NUAK1
SORCS1	-2.41541	5.63980475475913	-3.78845	0.000326783797270842	0.00194364311250549	-0.54065	Down	SORCS1
ELMOD1	-2.40913	5.83200644169215	-4.91695	5.9771150223048e-06	6.08199980354207e-05	3.30231932791306	Down	ELMOD1
GULP1	-2.40753	3.78070027977934	-3.95406	0.000187668534832718	0.00120872132615913	-0.0132789	Down	GULP1
F5	-2.40689	4.24273195348637	-3.77748	0.000338859857271813	0.00200026178324181	-0.575076	Down	F5
SELENOP	-2.40602	7.35297105719359	-3.56918	0.000667456154816805	0.00362117335958169	-1.2162	Down	SELENOP
ADGRL3	-2.39046	4.64698557694823	-5.08621	3.15511911628425e-06	3.47003962789088e-05	3.92218865903257	Down	ADGRL3
LSAMP	-2.38981	3.89477120497692	-6.19189	4.09358217266048e-08	7.58897105784687e-07	8.16400333204496	Down	LSAMP
MID1	-2.37472	6.54698157194763	-6.07017	6.68188534194587e-08	1.17032723116022e-06	7.68382456293791	Down	MID1
ZNF423	-2.35679	6.89748988682382	-5.54885	5.28976067705218e-07	7.50561957118598e-06	5.66083255326355	Down	ZNF423
GALNT7	-2.35527	5.94984646282092	-3.83525	0.000279733457062173	0.00170086638270704	-0.393052	Down	GALNT7
MEIS1	-2.33957	6.2157821182341	-8.51009	2.8844385279454e-12	1.66743281406105e-10	17.5806826451082	Down	MEIS1
AASS	-2.33789	2.91659375327302	-17.4885	1.11400666735069e-26	1.18844256739639e-23	50.2513673878949	Down	AASS
SLITRK4	-2.32994	3.04113983795384	-6.64129	6.58931037363846e-09	1.51026478973921e-07	9.95695279557979	Down	SLITRK4
IRS1	-2.31546	3.65032488426706	-8.40815	4.40165313593412e-12	2.40248370000869e-10	17.1632381637598	Down	IRS1
IRX5	-2.31032	4.71121862298202	-5.46249	7.41222536054298e-07	1.00325795393278e-05	5.33178622086121	Down	IRX5
CDH12	-2.30896	4.79394557161313	-2.86297	0.00559566811211586	0.0212646260672538	-3.19492	Down	CDH12
INTU	-2.3087	5.44902334426882	-5.76788	2.2320060403386e-07	3.42386808932986e-06	6.50355321566656	Down	INTU
SHISA6	-2.30648	2.94923883427094	-14.9191	5.49067559899723e-23	3.732011916175e-20	41.933224248855	Down	SHISA6
SOSTDC1	-2.30493	3.40030396577824	-10.8949	1.75920138467789e-16	2.82797647249247e-14	27.1719007312975	Down	SOSTDC1
B3GALT2	-2.30158	2.85204767987883	-10.9581	1.37005891933138e-16	2.23300575254914e-14	27.4189192944569	Down	B3GALT2
FAM13C	-2.29643	5.25731469673243	-8.42227	4.15119875957349e-12	2.29784516243372e-10	17.2210963017842	Down	FAM13C
TMTC2	-2.293	6.28503184920678	-6.70399	5.09744720350128e-09	1.21770607007982e-07	10.2092638637232	Down	TMTC2
GPR160	-2.28634	7.09599725121919	-2.25597	0.0273393152811446	0.0761878092672124	-4.61907	Down	GPR160
GAS1	-2.28249	5.36861899087264	-8.64043	1.68103066390677e-12	1.03825762320768e-10	18.1140328527639	Down	GAS1
KLHL14	-2.28105	3.36545354777445	-11.267	4.05576625307932e-17	7.32221799690551e-15	28.621488320586	Down	KLHL14
SYBU	-2.27518	5.39709385380522	-4.6814	1.43293781777871e-05	0.000129549501476373	2.45623700086114	Down	SYBU
PTPRG	-2.26061	4.46472973440131	-5.07941	3.23761776255263e-06	3.54747380425351e-05	3.89712203218972	Down	PTPRG
LONRF2	-2.25483	3.91602680241164	-5.49046	6.64610354568792e-07	9.13255563333112e-06	5.43817012786252	Down	LONRF2
PGM5-AS1	-2.25233	4.23616948174374	-4.3884	4.14050282599925e-05	0.000326537638864928	1.43355170976302	Down	PGM5-AS1
MOXD1	-2.24884	3.85958011777973	-6.61634	7.2969735298972e-09	1.6530885014159e-07	9.85670979096564	Down	MOXD1
GPR85	-2.2275	3.15116664450533	-8.32822	6.13225287425783e-12	3.156227521027e-10	16.8357807025353	Down	GPR85
RDH10	-2.22479	5.99576488304839	-3.59662	0.000611193915013911	0.00334687848468887	-1.13314	Down	RDH10
ZFC3H1	-2.22474	6.15897370334165	-7.78843	5.76860446175752e-11	2.25648577862415e-09	14.6233658289211	Down	ZFC3H1
CLK4	-2.21522	6.95605684121311	-10.3322	1.66448025004987e-15	2.12311692764514e-13	24.9510748793263	Down	CLK4
SULF2	-2.21363	4.48823389148331	-5.21093	1.96013314794463e-06	2.32110620495764e-05	4.38480941102997	Down	SULF2
NPY	-2.20907	3.21273294459181	-11.4254	2.18107227232427e-17	4.4129108820216e-15	29.2341735562139	Down	NPY
ADGRL2	-2.20328	5.61769584188337	-6.02071	8.14847417390509e-08	1.3878424445686e-06	7.48947024929677	Down	ADGRL2
CELF5	-2.20114	3.95264313057393	-8.22261	9.50553206956967e-12	4.59564489225343e-10	16.4029809186779	Down	CELF5
CNTN4	-2.19269	3.54686732814575	-5.00831	4.23808431751021e-06	4.48862089043162e-05	3.63573964307622	Down	CNTN4
LINC02615	-2.18797	3.66755033958211	-8.41309	4.31227454433596e-12	2.36469821391507e-10	17.1834988735725	Down	LINC02615
LGR4	-2.18458	4.85295282553048	-9.41386	6.93869046472559e-14	6.26350250796575e-12	21.2639291037251	Down	LGR4
SYTL4	-2.1696	6.08227020099216	-3.31142	0.00149769631014271	0.00708629353975726	-1.97493	Down	SYTL4
TNS3	-2.16891	5.45128431553874	-3.83196	0.000282821348736014	0.00171875117939778	-0.403481	Down	TNS3
LRP2	-2.16388	6.04087296861907	-5.16354	2.34995040796323e-06	2.68778440910804e-05	4.20845523392559	Down	LRP2
ITGB8	-2.16285	3.18197587571997	-14.1588	7.96014146232558e-22	4.24601182092685e-19	39.3063165356923	Down	ITGB8
HECW2	-2.15905	3.41068698935363	-5.1685	2.30582185534985e-06	2.6502271765456e-05	4.22688254673504	Down	HECW2
NOVA1	-2.14809	3.61502619577121	-8.64047	1.68073739123448e-12	1.03825762320768e-10	18.1142052168907	Down	NOVA1
PVALB	-2.14534	3.62720624404285	-2.2529	0.0275422723568708	0.0765897076085022	-4.62554	Down	PVALB
TMEM161B-DT	-2.14434	4.59835941386192	-10.7876	2.69414391311878e-16	4.15997089742749e-14	26.7507474850599	Down	TMEM161B-DT
CRYBG3	-2.13875	6.92538475297088	-4.35775	4.61814733636013e-05	0.000357952172999908	1.32861594595943	Down	CRYBG3
MN1	-2.13719	4.60584306354935	-4.81642	8.69978943654605e-06	8.43735777172462e-05	2.93876818109925	Down	MN1
CGN	-2.13677	3.91882873071188	-12.4182	4.7884447227461e-19	1.56089996726182e-16	33.0034195845219	Down	CGN
EBF1	-2.13106	3.44027759006622	-4.53814	2.41670880934279e-05	0.000204323327648686	1.95186560827433	Down	EBF1
SLC25A27	-2.12178	4.28067909863894	-6.53324	1.02455414094817e-08	2.21013655221081e-07	9.52329520624398	Down	SLC25A27
MYB	-2.12009	6.98112882418268	-4.76247	1.06271024543906e-05	0.000100087517899096	2.74515777159768	Down	MYB
PRR34-AS1	-2.11363	3.41183409609269	-4.9817	4.6857907938201e-06	4.88780044137591e-05	3.53831659121074	Down	PRR34-AS1
SH3BGRL2	-2.11079	5.95375524879333	-6.96324	1.75698776297344e-09	4.82863030409678e-08	11.256887253508	Down	SH3BGRL2
HEATR5A	-2.11018	4.39436895019761	-4.91678	5.98093546935453e-06	6.08199980354207e-05	3.30170005009887	Down	HEATR5A
SLITRK5	-2.10039	4.8134862797014	-4.50977	2.67796728650385e-05	0.000221934647649172	1.85294486030938	Down	SLITRK5
ALDH8A1	-2.0979	3.47003642258488	-8.30782	6.67398247911105e-12	3.34697369198154e-10	16.7521852569171	Down	ALDH8A1
GNAT1	-2.09787	5.97438078771638	-2.39578	0.0193832961859941	0.0581746753817494	-4.31594	Down	GNAT1
PTN	-2.07169	6.67457	-2.26991	0.0264330897725633	0.074226443761912	-4.58953	Down	PTN
NCAN	-2.07097	5.14967999530609	-3.5513	0.000706725171726837	0.00379561551039562	-1.27008	Down	NCAN
CREB5	-2.05977	3.54813018320845	-8.75681	1.03857236749412e-12	6.96436956145346e-11	18.5897952556621	Down	CREB5
DENND11	-2.05659	5.13199834487281	-6.46455	1.35551039058082e-08	2.85070151137382e-07	9.24840103223123	Down	DENND11
PLEKHG1	-2.05055	2.9869716543614	-9.83171	1.26008951876374e-14	1.27475435368039e-12	22.9501929227841	Down	PLEKHG1
EPHA4	-2.04963	3.76803616671727	-6.14678	4.90996773829339e-08	8.93309634246092e-07	7.98575105935451	Down	EPHA4
MBNL2	-2.04844	4.53561413958384	-6.65429	6.24786770679873e-09	1.45185599087689e-07	10.0092437333747	Down	MBNL2
BEAN1	-2.04812	2.86177986305944	-13.7931	2.95699186485495e-21	1.28519627903974e-18	38.0155239924345	Down	BEAN1
TENM4	-2.0427	4.22079054630005	-4.8829	6.78984301148391e-06	6.81598013171631e-05	3.17878657216721	Down	TENM4
TNIK	-2.03758	4.07745591131608	-7.46703	2.18923386346461e-10	7.46821493830153e-09	13.3081554454807	Down	TNIK
NFIA	-2.03727	3.76095748891401	-5.7731	2.18631654261048e-07	3.36257203506344e-06	6.52377105769427	Down	NFIA
RORB	-2.03466	6.33995997954253	-5.10204	2.9708235529055e-06	3.29826058593624e-05	3.98064634950222	Down	RORB
ST6GALNAC3	-2.03439	3.05850054478077	-13.8231	2.65397276546563e-21	1.24577481610957e-18	38.1219028156202	Down	ST6GALNAC3
MIOS-DT	-2.02875	3.67501384855386	-6.64855	6.39633447430823e-09	1.47467554137538e-07	9.98616346316598	Down	MIOS-DT
PIK3R1	-2.0274	7.85821648700138	-5.17389	2.25872472797936e-06	2.60887152390135e-05	4.2469437991993	Down	PIK3R1
KANK4	-2.02698	3.76854171546557	-11.8661	3.94594982860482e-18	1.01636705349581e-15	30.9222914005747	Down	KANK4
SLC35E2A	-2.02464	5.18843801335297	-4.77676	1.00796546884049e-05	9.55450305076185e-05	2.79631469746319	Down	SLC35E2A
HTRA1	-2.01966	6.84666750631093	-3.20636	0.00206072666770272	0.00930458924412907	-2.27252	Down	HTRA1
TRNP1	-2.01832	4.86487321187587	-3.04289	0.00334418038060173	0.0139113636179941	-2.72147	Down	TRNP1
NCALD	-2.0079	5.03343139470124	-4.7183	1.25099877401829e-05	0.000115776582122276	2.58744419895474	Down	NCALD
CYP26A1	-2.00688	3.5541074499466	-10.6529	4.60629596293318e-16	6.93011322115653e-14	26.2207376458975	Down	CYP26A1
RPL31P46	-1.99772	6.16600631793709	-12.1822	1.17437951014876e-18	3.29005473944504e-16	32.1183789262498	Down	RPL31P46
TMEM91	-1.99349	4.94397522085724	-9.00493	3.72752609057393e-13	2.68359010263099e-11	19.6023160249108	Down	TMEM91
GABRR1	-1.99051	3.37745646323409	-3.38638	0.00118828751467839	0.00586892002725205	-1.75838	Down	GABRR1
LINC01355	-1.98203	3.65759235150787	-8.479	3.28110905204413e-12	1.86911721969601e-10	17.4534124880049	Down	LINC01355
DLG2	-1.97577	3.39902079611622	-9.48104	5.26963213247113e-14	4.86922307673612e-12	21.5359007945323	Down	DLG2
CDKN1C	-1.97272	6.3554166549664	-4.38185	4.23833553880829e-05	0.000332243604194491	1.41110053186007	Down	CDKN1C
NHS	-1.96999	5.25115680029913	-8.30845	6.65639499966214e-12	3.34697369198154e-10	16.7547909140264	Down	NHS
SLC16A9	-1.96876	5.30126898824325	-3.02096	0.00356440771175339	0.0146509017504119	-2.78036	Down	SLC16A9
COPG2IT1	-1.96367	5.56186874459479	-4.38635	4.17089425336549e-05	0.000328713526281021	1.4265207339193	Down	COPG2IT1
SOX6	-1.96196	3.63505975711619	-10.6361	4.92585552677862e-16	7.31707779832242e-14	26.1544527234181	Down	SOX6
ROM1	-1.95682	6.00447723736583	-2.72364	0.00822413660990279	0.0291483669940227	-3.54604	Down	ROM1
FBXW7	-1.95536	6.64862926867023	-11.5768	1.20923382913485e-17	2.83807179697948e-15	29.8166482282772	Down	FBXW7
L3MBTL3	-1.95401	4.48601726030733	-8.42331	4.13345735072484e-12	2.29784516243372e-10	17.2253263115568	Down	L3MBTL3
ZNF618	-1.949	4.61178274722013	-4.08706	0.000119144093987847	0.00081430165576435	0.420296499613769	Down	ZNF618
ZEB2	-1.94758	4.22914400065372	-11.4472	2.0035689160811e-17	4.12489144389679e-15	29.318007365743	Down	ZEB2
FLRT1	-1.94632	3.83589879836119	-10.0259	5.7303817896729e-15	6.28467572914126e-13	23.7291034111066	Down	FLRT1
CADM2	-1.9416	5.79970200668392	-3.85934	0.000258120269771916	0.00159004796103592	-0.316637	Down	CADM2
PCLO	-1.93699	4.95049359534434	-6.89594	2.31783477080127e-09	6.1399076829239e-08	10.9843026337734	Down	PCLO
NLGN4X	-1.93642	5.52105753008425	-4.42184	3.67409371621386e-05	0.000293302651427004	1.54848623172377	Down	NLGN4X
EFNB2	-1.93523	6.01660573275818	-3.50259	0.000825187867133471	0.00431917021445642	-1.41599	Down	EFNB2
FRRS1L	-1.93431	3.88431399240528	-5.33127	1.23339902020918e-06	1.55987880129583e-05	4.8356087271038	Down	FRRS1L
MYO5B	-1.9286	5.80114962041052	-3.51788	0.000786117390086858	0.00414797103087647	-1.37034	Down	MYO5B
ARHGEF26	-1.92695	4.34603933156663	-9.8192	1.32582141101156e-14	1.32978754343767e-12	22.8999287599058	Down	ARHGEF26
NSG2	-1.92236	7.48464762671923	-4.81854	8.63161164908484e-06	8.38509625016644e-05	2.94638321653168	Down	NSG2
FRZB	-1.91864	6.29303272314087	-2.0938	0.040062365644853	0.101958764008317	-4.95098	Down	FRZB
EPHB2	-1.90978	4.29981336672784	-11.3613	2.80253288995913e-17	5.57419041757125e-15	28.9865649873896	Down	EPHB2
PCDH17	-1.90803	4.52221419482667	-6.29423	2.70669020266762e-08	5.25877641197095e-07	8.56969922052931	Down	PCDH17
SGIP1	-1.9078	6.55577155609841	-3.4665	0.000924833405201897	0.00472482368743764	-1.52318	Down	SGIP1
ILDR2	-1.90465	3.73938352917871	-7.14642	8.25272208273912e-10	2.43943812697591e-08	12.0007487521013	Down	ILDR2
TTC14	-1.90354	6.02737022200502	-8.55217	2.4228316924192e-12	1.44324517312382e-10	17.7529438958883	Down	TTC14
RIMS1	-1.89972	3.65299390229805	-9.36946	8.32390555068066e-14	7.0274123480027e-12	21.0840179378135	Down	RIMS1
KHDRBS2	-1.89927	3.72423548512286	-11.0348	1.01154851151457e-16	1.72036547574253e-14	27.7186490744124	Down	KHDRBS2
DOCK10	-1.88743	2.82145017105155	-8.04219	2.01069703939294e-11	8.71970309819556e-10	15.6633844784257	Down	DOCK10
DOK5	-1.88067	3.81684537059849	-5.8162	1.84263737006662e-07	2.89857232409273e-06	6.69097966173779	Down	DOK5
FEZ1	-1.87596	5.76101598137887	-4.77994	9.96131065258774e-06	9.46877347614403e-05	2.80773976018547	Down	FEZ1
C1QTNF3	-1.87368	6.57881302363629	-4.36444	4.50951777187925e-05	0.000350690464234612	1.35148980710729	Down	C1QTNF3
RIN2	-1.86624	6.16403323270371	-4.15704	9.35209612791751e-05	0.000663523869776977	0.651894804147813	Down	RIN2
SFRP1	-1.8642	3.34848892340392	-11.8636	3.98405491783615e-18	1.01636705349581e-15	30.9128047995692	Down	SFRP1
GNAI1	-1.86204	5.00395476393684	-5.04033	3.75485048674375e-06	4.03508887014083e-05	3.75322738387352	Down	GNAI1
BBS12	-1.86134	4.36911795482855	-4.45277	3.28841878942555e-05	0.000267240959099091	1.6551995044811	Down	BBS12
SLC22A15	-1.85362	3.60344027569346	-5.09751	3.02250896942851e-06	3.34369231855072e-05	3.96389278194356	Down	SLC22A15
GSAP	-1.84969	5.08891747466627	-3.90729	0.000219768633230187	0.00138431825601516	-0.163642	Down	GSAP
PMEPA1	-1.84925	6.57447142646514	-6.17323	4.41355307775581e-08	8.13077635282016e-07	8.09022540768347	Down	PMEPA1
PPP1R1A	-1.8482	3.61048485970427	-10.4833	9.07398723114141e-16	1.23817721113307e-13	25.5506968282884	Down	PPP1R1A
RASSF2	-1.84499	6.2059931349538	-2.19248	0.0318198818491141	0.0858010830651089	-4.75156	Down	RASSF2
CCDC18-AS1	-1.84335	6.67820337416674	-4.73858	1.16084559802605e-05	0.000108373294294635	2.65974652322444	Down	CCDC18-AS1
PPP1R3C	-1.84208	5.44439359023313	-3.22711	0.00193578858561507	0.00882193361250209	-2.21429	Down	PPP1R3C
VCAN	-1.83938	6.06696612535655	-2.56284	0.0126327125426571	0.0411220198857367	-3.93375	Down	VCAN
RPRM	-1.83856	4.69024257649138	-5.77109	2.20375242510471e-07	3.38495218699002e-06	6.51600607239723	Down	RPRM
B3GAT1	-1.831	5.8109331495159	-3.29241	0.00158742848759489	0.00742526949916098	-2.02928	Down	B3GAT1
SCN2A	-1.82922	4.44699686334619	-2.96719	0.0041627052736272	0.0166550788905609	-2.92337	Down	SCN2A
MEST	-1.82695	8.91157375255899	-6.39978	1.76399546106344e-08	3.56290649493623e-07	8.9898168958863	Down	MEST
ABHD12B	-1.82649	2.93146872776833	-5.21525	1.92790016653684e-06	2.28524327821311e-05	4.40093531919202	Down	ABHD12B
SGMS1	-1.81984	3.57404279305431	-4.96099	5.06583318907336e-06	5.21927589760982e-05	3.46268460426115	Down	SGMS1
NSG1	-1.8177	6.07766531544669	-2.95329	0.00433183923525992	0.017237752941938	-2.96001	Down	NSG1
AKR1C2	-1.80527	4.40018797933494	-3.5471	0.000716274282895579	0.00383636636685515	-1.28273	Down	AKR1C2
HBP1	-1.798	6.71896679790984	-8.36761	5.20754893438265e-12	2.74038505582872e-10	16.9971957485192	Down	HBP1
CDH10	-1.7952	3.11773286487302	-8.3416	5.80108553243884e-12	3.02558838769644e-10	16.8906046383286	Down	CDH10
LRRC37A3	-1.79395	2.7237667726067	-6.75845	4.07743938876263e-09	1.00946732546687e-07	10.4287676419419	Down	LRRC37A3
FBN2	-1.78041	2.99299722601103	-8.08227	1.70241133396404e-11	7.59612053386615e-10	15.827668093177	Down	FBN2
PYGL	-1.7799	5.79421377762332	-3.10608	0.00277848369026958	0.0119152164364461	-2.55002	Down	PYGL
SLC35F3	-1.77737	3.38485047358425	-5.15878	2.39299435082831e-06	2.7263872531039e-05	4.19081218564164	Down	SLC35F3
EPB41L2	-1.77176	7.94309916420208	-4.85595	7.50894430090655e-06	7.44235315634615e-05	3.08128296457324	Down	EPB41L2
MIR124-1HG	-1.76998	9.19292283610987	-4.32776	5.13675471226456e-05	0.000393024000640409	1.22637845847114	Down	MIR124-1HG
H2BC21	-1.7586	7.59151290855307	-4.21951	7.52138131254166e-05	0.000547200308138106	0.86054220672487	Down	H2BC21
FXYD1	-1.75823	4.55455522579939	-3.40741	0.0011129931350988	0.00555313539131992	-1.69702	Down	FXYD1
FOXO6	-1.75783	7.74084388402349	-4.14387	9.78995477455297e-05	0.000690000716392667	0.608105632950798	Down	FOXO6
DOCK4	-1.74746	6.79505626805953	-3.82921	0.000285423187733981	0.00173187234129176	-0.41218	Down	DOCK4
UNC5D	-1.74671	4.41788643247147	-3.71337	0.000418413767154969	0.00240454728578039	-0.774935	Down	UNC5D
NEDD9	-1.74531	3.91700215321019	-8.18293	1.12079960895284e-11	5.30346105284739e-10	16.240318023734	Down	NEDD9
ERC2	-1.7452	5.29513470872988	-3.95812	0.000185106053684578	0.00119352721977391	-0.000178636	Down	ERC2
KANSL1L	-1.74157	4.05538829398713	-12.4928	3.61116334802488e-19	1.21077148254491e-16	33.2817324521726	Down	KANSL1L
QDPR	-1.74074	7.95886926606263	-4.09978	0.000114030318260265	0.000784013068247006	0.46222874155665	Down	QDPR
BMAL1	-1.73652	6.5956453176712	-5.78447	2.0899415596956e-07	3.23982354069061e-06	6.56784299591999	Down	BMAL1
RELN	-1.73194	6.77238567981642	-2.3317	0.0227295707633199	0.0657784248847248	-4.45678	Down	RELN
DSP-AS1	-1.73077	2.91092113533318	-8.71618	1.22860815167967e-12	8.05459031282732e-11	18.4237769269366	Down	DSP-AS1
CBLB	-1.73031	4.84862937427595	-6.53243	1.02791713204149e-08	2.21332248523063e-07	9.52007647864024	Down	CBLB
SLC32A1	-1.7212	3.51679617948924	-6.96845	1.71973020945994e-09	4.75967783207838e-08	11.2779795281304	Down	SLC32A1
MYO1B	-1.72074	6.1443256855286	-3.90263	0.000223245843666426	0.00140190399787345	-0.178582	Down	MYO1B
CLEC4F	-1.71736	4.4454176773282	-5.3082	1.34832683378998e-06	1.6814681609485e-05	4.74886703930616	Down	CLEC4F
CDH13	-1.71553	3.13057716646926	-7.65098	1.02066283213093e-10	3.73130166201136e-09	14.0605421344236	Down	CDH13
CCDC88A	-1.71044	5.62950646483682	-7.76484	6.36217109494778e-11	2.46402897027103e-09	14.5267494127139	Down	CCDC88A
MIR6755	-1.70857	3.95244562073879	-5.30919	1.343195163014e-06	1.67685055723078e-05	4.75257930152236	Down	MIR6755
NOTCH1	-1.7031	3.95129623007357	-6.95284	1.83393283322174e-09	5.00493065066445e-08	11.2147088330161	Down	NOTCH1
SEMA6A	-1.7016	5.52824315135829	-4.30416	5.58425276220261e-05	0.000422509388552209	1.14617805140339	Down	SEMA6A
ABAT	-1.70061	6.77037373382584	-3.05493	0.00322871595674942	0.0135076583787716	-2.689	Down	ABAT
BBX	-1.69876	6.02350862968909	-4.97189	4.86210811653969e-06	5.04035677982272e-05	3.50249075604812	Down	BBX
TMEM132B	-1.69516	5.24660148158381	-4.07927	0.000122381650837965	0.000830623870782836	0.394675233804543	Down	TMEM132B
RBP1	-1.69162	8.73192920103787	-4.46034	3.20018468659912e-05	0.000260974060439477	1.68137978435419	Down	RBP1
CYP2C8	-1.69104	3.54771114352342	-4.55475	2.27547526586147e-05	0.000194484357209645	2.00991604503409	Down	CYP2C8
DECR1	-1.68583	6.13242046491316	-4.44576	3.37224525064413e-05	0.000273485127963433	1.63097279070028	Down	DECR1
TRMT13	-1.68206	6.39886385441718	-4.96423	5.00446148396424e-06	5.16057605573993e-05	3.47450452565827	Down	TRMT13
LINGO2	-1.6716	3.26032173822671	-8.31726	6.41758463322649e-12	3.26018855718238e-10	16.7908697577418	Down	LINGO2
NHSL1	-1.66988	5.14086395682893	-5.02447	3.98702967804815e-06	4.24957250425931e-05	3.69499550695693	Down	NHSL1
DPH5-DT	-1.66918	3.49922599036557	-7.17299	7.39473637666294e-10	2.19689193367442e-08	12.1088522330706	Down	DPH5-DT
IRX2	-1.66875	3.67755333372563	-3.8903	0.000232686807506082	0.00145299727099555	-0.217992	Down	IRX2
SIGIRR	-1.66738	4.00892652492169	-5.69944	2.92579438701657e-07	4.34060646417691e-06	6.23904612091821	Down	SIGIRR
SAMD11	-1.66218	5.22331607399587	-4.75657	1.08618154401597e-05	0.000102052365244415	2.72403014592405	Down	SAMD11
MTTP	-1.659	2.97917437504719	-5.63344	3.79516525157054e-07	5.57400052905886e-06	5.98494132284052	Down	MTTP
BCL11A	-1.65176	4.97245772707065	-2.07897	0.041448929088891	0.104762294499986	-4.98025	Down	BCL11A
CCDC28A	-1.65047	5.76505862206374	-6.24334	3.32555299030109e-08	6.31478387397787e-07	8.36774006193164	Down	CCDC28A
USP46	-1.64252	3.3811297919092	-4.8463	7.78397729727773e-06	7.66960315563008e-05	3.04644932108845	Down	USP46
COMMD3	-1.64184	8.10359139632674	-10.1379	3.64200968154547e-15	4.31706905181173e-13	24.1771197004978	Down	COMMD3
SERINC5	-1.64035	6.26510970755917	-3.20154	0.00209082307103022	0.0094115108318142	-2.28601	Down	SERINC5
SIX3-AS1	-1.63951	5.13856778552328	-5.45446	7.64766154092345e-07	1.02801040300958e-05	5.30130053329892	Down	SIX3-AS1
PRKCB	-1.63568	3.78280842189876	-9.38167	7.91753695641796e-14	6.78191942945728e-12	21.1334895844717	Down	PRKCB
JPH4	-1.63397	4.43104532679107	-4.69245	1.37590976501146e-05	0.000124778215551851	2.49547211679959	Down	JPH4
RBFOX1	-1.63099	4.98660425844512	-5.50782	6.21065595902521e-07	8.62509439990069e-06	5.50426104667588	Down	RBFOX1
RNPC3	-1.62056	5.92611694300846	-5.7079	2.82972066273457e-07	4.24096704689529e-06	6.27166671420452	Down	RNPC3
SCYL3	-1.61937	5.72241033831945	-7.31361	4.13354301645718e-10	1.30746973849394e-08	12.6817897930131	Down	SCYL3
ZNF280D	-1.61584	5.73842014866257	-7.64849	1.03127806617659e-10	3.75840003310008e-09	14.0503	Down	ZNF280D
HDAC9	-1.61197	3.4888283214788	-8.87282	6.42990765167362e-13	4.46479090487515e-11	19.063548018532	Down	HDAC9
LATS2	-1.60914	3.68670395231285	-7.3046	4.29056763211832e-10	1.34986088908602e-08	12.6450553611019	Down	LATS2
FAM230I	-1.60584	3.07006720892896	-10.097	4.29785864932062e-15	4.94464424017426e-13	24.0134503945659	Down	FAM230I
GCNA	-1.60264	4.01053767087303	-8.36935	5.1701546420498e-12	2.73571811311731e-10	17.0043128013614	Down	GCNA
NRXN2	-1.59887	5.47396440397707	-4.8535	7.57783172428563e-06	7.50429158518919e-05	3.07243944531055	Down	NRXN2
DET1	-1.59737	5.62441599005289	-6.4285	1.56961847590595e-08	3.24858427068014e-07	9.10441875082659	Down	DET1
NR3C2	-1.59549	3.81260113215415	-3.93705	0.000198785467459718	0.00127125202214703	-0.0681012	Down	NR3C2
MIR4453HG	-1.5936	5.48994809968011	-5.52439	5.8209876916343e-07	8.14175096082581e-06	5.56746726376618	Down	MIR4453HG
RADX	-1.59	3.72621553143392	-4.11424	0.000108477298803185	0.000751464640764683	0.509961854543413	Down	RADX
FAM135A	-1.58935	6.53091653344771	-7.09776	1.00893128743173e-09	2.92340954518799e-08	11.8028998201792	Down	FAM135A
ME1	-1.58693	4.23099574706326	-2.52724	0.0138608827224531	0.0443449996586662	-4.01699	Down	ME1
FRMD4B	-1.58452	5.03743414026441	-3.57468	0.00065579269717698	0.00356283671359808	-1.19957	Down	FRMD4B
SNORA72	-1.58112	4.83531578362656	-6.18909	4.14004521834942e-08	7.66300167781238e-07	8.15293871357124	Down	SNORA72
CXCL14	-1.5743	4.01904094476799	-3.80309	0.000311307895759578	0.00186578046820155	-0.494608	Down	CXCL14
PHYHIPL	-1.57406	7.45581851075711	-6.50576	1.14603577880383e-08	2.44522361168417e-07	9.4132444286259	Down	PHYHIPL
THAP2	-1.56897	3.26980325148517	-6.63849	6.66506764422204e-09	1.52465046403403e-07	9.94571892416823	Down	THAP2
CACNA2D3	-1.56623	4.0330032783387	-3.9094	0.000218215526326268	0.00137601246718902	-0.156892	Down	CACNA2D3
MTUS2	-1.56623	3.16566581871711	-12.1492	1.33182067256265e-18	3.63463153314482e-16	31.994242079332	Down	MTUS2
DAND5	-1.56267	3.8316349187055	-6.75584	4.12141104703602e-09	1.01684784631459e-07	10.418221004642	Down	DAND5
RIPOR2	-1.56159	3.09095877419534	-15.3664	1.17820727487609e-23	8.64141398166934e-21	43.443038371285	Down	RIPOR2
PDGFRA	-1.55587	2.90846756575216	-8.74445	1.09303236323035e-12	7.24674281497633e-11	18.539299130303	Down	PDGFRA
TBCK	-1.55545	7.30803720499245	-8.44054	3.84839147199104e-12	2.17119586172187e-10	17.2959026196459	Down	TBCK
RBL2	-1.55428	4.86054131237845	-5.04142	3.73931575081048e-06	4.02207794094968e-05	3.75725157709387	Down	RBL2
CTC-338M12.4	-1.55324	5.02729898130145	-4.56492	2.19300447452851e-05	0.000188258284627594	2.04551151416826	Down	CTC-338M12.4
DDIT4	-1.55311	7.9251211965118	-4.57513	2.11305303738752e-05	0.000182156243590479	2.0813271025515	Down	DDIT4
PWAR6	-1.55212	6.99067257547093	-3.5914	0.000621533482308365	0.0034003242027453	-1.14897	Down	PWAR6
GPD1L	-1.54672	5.86961377242657	-5.60776	4.1982922995312e-07	6.09739605631171e-06	5.88637939787664	Down	GPD1L
NPTN-IT1	-1.54499	5.50801045099257	-4.43172	3.54641275191758e-05	0.000284464481502069	1.58251471958958	Down	NPTN-IT1
ELP4	-1.54376	5.26610292832998	-5.57389	4.79529616748278e-07	6.86625308726128e-06	5.7566	Down	ELP4
NDFIP2	-1.54249	3.91155884896615	-3.94267	0.000195044851217304	0.00124937299619818	-0.0500071	Down	NDFIP2
PRPH2	-1.53889	8.52232344441816	-2.20385	0.0309729560868202	0.084136027703434	-4.72807	Down	PRPH2
LEMD1	-1.53868	4.15022274457327	-3.12093	0.00265916297706923	0.0114978915018082	-2.50933	Down	LEMD1
MPZ	-1.5384	4.5306209131277	-10.594	5.82748388074761e-16	8.4426572025399e-14	25.9883397694493	Down	MPZ
DENND4A	-1.53418	4.30996349953816	-5.25565	1.65084353875897e-06	1.99512347346411e-05	4.55185819168626	Down	DENND4A
INTS6L	-1.53199	4.88147938503295	-6.09066	6.1538120236418e-08	1.08593961048777e-06	7.76448029365343	Down	INTS6L
ZNF610	-1.5295	5.38125988863557	-4.0352	0.000142366748023787	0.000947631190050564	0.250207218613854	Down	ZNF610
MFSD4A-AS1	-1.5241	3.34160332899052	-9.1213	2.30780837895625e-13	1.7140589447501e-11	20.076134759733	Down	MFSD4A-AS1
ATP1B2	-1.52091	7.42996083169353	-5.60589	4.22929891875202e-07	6.13483594704017e-06	5.87919590773957	Down	ATP1B2
GAB1	-1.52082	3.44779822944127	-11.2903	3.70124500307289e-17	6.8943031922318e-15	28.7118384283631	Down	GAB1
RSRP1	-1.51936	5.44311189488421	-4.38221	4.23292103214051e-05	0.000332243604194491	1.41232940237915	Down	RSRP1
CSAD	-1.51837	3.4187119292878	-8.84028	7.35489350102453e-13	5.07703971967782e-11	18.9307405616086	Down	CSAD
ZNF253	-1.51053	6.2404332006258	-5.26667	1.58231471811778e-06	1.92220116119174e-05	4.59311314851538	Down	ZNF253
PLCL1	-1.5066	2.94309439901279	-9.63756	2.77916915056614e-14	2.65150812860924e-12	22.1683298648464	Down	PLCL1
BAZ2B-AS1	-1.5065	5.26682242953745	-5.72251	2.67093098583603e-07	4.01838142548537e-06	6.32809542020662	Down	BAZ2B-AS1
ERO1B	-1.50038	3.57845279980012	-8.66919	1.49232268008698e-12	9.46616575720038e-11	18.2316672599222	Down	ERO1B
DCX	-2.07918	6.05796841088002	-1.70978	0.0919319458663592	0.192853304387152	-5.64888	Normal	DCX
CD24	-2.02888	7.05322407633879	-1.68207	0.0972080369802346	0.201081670009352	-5.69429	Normal	CD24
CLUL1	-1.91948	4.18374492346774	-1.99366	0.0502592382500054	0.121782399517616	-5.14508	Normal	CLUL1
ROBO1	-1.68097	6.72565562852375	-1.63585	0.106558206300614	0.214630655828112	-5.76852	Normal	ROBO1
RHO	-1.62622	5.34584789229869	-1.34111	0.184411974338965	0.323237418800262	-6.19638	Normal	RHO
MAML1	-1.49946	7.47518750074734	-6.6835	5.54377658205773e-09	1.30991251698319e-07	10.1267577317356	Normal	MAML1
PPP1R21	-1.49726	7.01710536372396	-6.47518	1.29804834487304e-08	2.74461213100633e-07	9.29093311712344	Normal	PPP1R21
MAP2K6	-1.49542	3.75785178927199	-7.92549	3.26482810496312e-11	1.33946962658979e-09	15.1849981943085	Normal	MAP2K6
EOMES	-1.48912	3.48104880594409	-7.18623	7.00071076957841e-10	2.09574849186231e-08	12.1627790505554	Normal	EOMES
DNAAF4	-1.48604	5.23901591522521	-3.79086	0.000324181114976922	0.00193306167899095	-0.533063	Normal	DNAAF4
HSPA12A	-1.48577	5.62287956193518	-2.67647	0.00934381367412741	0.0324407258774808	-3.66176	Normal	HSPA12A
RELCH	-1.48463	6.23510146167464	-6.61088	7.46184907318865e-09	1.68393843988209e-07	9.83475503953904	Normal	RELCH
HERC4	-1.48294	4.7963717916797	-8.04095	2.02109863034443e-11	8.71970309819556e-10	15.6582916012564	Normal	HERC4
MAPK10	-1.48081	3.44914564604803	-9.36576	8.45121985785365e-14	7.03066040543846e-12	21.0690145714987	Normal	MAPK10
GNG13	-1.48075	3.79388103993059	-4.79937	9.26861938602032e-06	8.92233863283933e-05	2.87747368658915	Normal	GNG13
LIMCH1	-1.47529	6.5377721368093	-3.80828	0.00030599355363154	0.0018386248601465	-0.478263	Normal	LIMCH1
DAPK1-IT1	-1.47067	4.98814902896937	-3.78438	0.000331212719885459	0.00196103999387278	-0.553423	Normal	DAPK1-IT1
ACKR1	-1.46769	4.45118522632883	-4.66646	1.51374176873533e-05	0.000135704810207098	2.40324874584086	Normal	ACKR1
SLC35D1	-1.46492	4.98204444308909	-6.42959	1.56271502352602e-08	3.24574527452705e-07	9.10874590828277	Normal	SLC35D1
RAP1GAP	-1.46483	5.92172860527118	-7.70192	8.26160608027456e-11	3.07777610641339e-09	14.2690551427536	Normal	RAP1GAP
TENM2	-1.46152	5.0594522600131	-2.57312	0.0122968912944418	0.040274635595946	-3.90953	Normal	TENM2
GPM6B	-1.46139	8.96329648289191	-4.54531	2.35472194798936e-05	0.000200236681591704	1.97691249718932	Normal	GPM6B
HEY2	-1.46037	4.48953532176799	-4.68988	1.38899767032677e-05	0.000125770738127197	2.48632519686789	Normal	HEY2
H3C4	-1.45787	4.24504733892138	-3.91739	0.000212422653302543	0.00134381662345301	-0.131281	Normal	H3C4
LOC100289230	-1.45457	3.51590116949851	-7.37428	3.21523312867733e-10	1.05099612158854e-08	12.9293472403545	Normal	LOC100289230
FYN	-1.45429	6.24841604275281	-4.53565	2.43865490514835e-05	0.000205882124546158	1.9431523068824	Normal	FYN
E2F5	-1.45298	4.50444888027181	-6.91103	2.17834366151098e-09	5.83627006114871e-08	11.0453684280539	Normal	E2F5
ZNF596	-1.4529	4.40949113208908	-3.84926	0.00026696255148373	0.00163251982369024	-0.348652	Normal	ZNF596
SKIDA1	-1.45061	3.50516744724384	-5.29818	1.40146225554944e-06	1.74217792043142e-05	4.71124071699203	Normal	SKIDA1
PKD2	-1.44947	6.70415653078817	-5.25872	1.63146174006235e-06	1.97576919707242e-05	4.56334943223216	Normal	PKD2
NACA	-1.44484	6.59492578148592	-6.74241	4.35466409005836e-09	1.06684724628048e-07	10.3640936371185	Normal	NACA
PDC	-1.44394	10.5597826067468	-1.56101	0.12322995387841	0.239460756542994	-5.88464	Normal	PDC
SRGAP3	-1.44391	7.36085049329065	-4.25908	6.54622742918366e-05	0.000485280978404739	0.993672980784416	Normal	SRGAP3
DICER1-AS1	-1.44174	5.16276466417864	-4.29596	5.74846221721072e-05	0.000434093977599536	1.1183595855293	Normal	DICER1-AS1
AMMECR1	-1.43907	3.9633642289591	-4.73604	1.17176064929723e-05	0.000109131835075421	2.65069834702531	Normal	AMMECR1
MAL2	-1.439	3.25322564769176	-4.4562	3.24814810712906e-05	0.000264334383059359	1.66705969489784	Normal	MAL2
OPN1SW	-1.43609	5.90079076785688	-1.5117	0.135308833879004	0.257058307523088	-5.95838	Normal	OPN1SW
RBM5	-1.43482	8.07010881528564	-8.34412	5.74073274823663e-12	3.00747762502486e-10	16.9009323768395	Normal	RBM5
ITGA2	-1.43007	3.13991115872011	-6.92258	2.07723609222283e-09	5.59090952803554e-08	11.0921295946414	Normal	ITGA2
OLFML2B	-1.42988	3.50683854165469	-6.65073	6.33954536016682e-09	1.46445993703854e-07	9.99492778937849	Normal	OLFML2B
SFMBT2	-1.42956	3.66372244518291	-4.61434	1.83182583364428e-05	0.000160781422272368	2.21911340737699	Normal	SFMBT2
RAB6B	-1.42711	4.12901604134863	-6.40251	1.74456611238073e-08	3.53583477181137e-07	9.00068797272569	Normal	RAB6B
RGS16	-1.42699	6.25551692552234	-2.7345	0.00798445800930166	0.0285055110249939	-3.51917	Normal	RGS16
GALNT13	-1.42665	5.25228395988275	-4.44426	3.39041743896106e-05	0.000274768982363315	1.62580069297148	Normal	GALNT13
PDE4B	-1.42455	4.3633357787879	-4.32772	5.13761241569994e-05	0.000393024000640409	1.2262181168582	Normal	PDE4B
TCF7L1	-1.42444	3.39967334680369	-8.68173	1.41683963243099e-12	9.13550169592182e-11	18.2829461232641	Normal	TCF7L1
CRIM1-DT	-1.42391	4.11626304931968	-3.64622	0.000520743490157345	0.00290719546003637	-0.981898	Normal	CRIM1-DT
PLAG1	-1.42169	3.84484141276563	-5.47076	7.17706196983142e-07	9.76350015058239e-06	5.36322134501855	Normal	PLAG1
SETBP1	-1.42073	6.07722244191964	-5.06582	3.40901961184286e-06	3.69911658354641e-05	3.84702983991567	Normal	SETBP1
TBC1D9	-1.42033	6.2541171380244	-3.02448	0.00352820086489668	0.014542613576096	-2.77093	Normal	TBC1D9
STX7	-1.41885	5.93096088060427	-3.99286	0.000164504023821712	0.00107426528633711	0.112304861974398	Normal	STX7
METTL3	-1.41572	6.76163315044917	-6.76907	3.90358826550106e-09	9.74651240333083e-08	10.4716116285432	Normal	METTL3
PRPH	-1.41461	5.24361023257201	-5.24519	1.71858429088354e-06	2.06847042600189e-05	4.51273193280822	Normal	PRPH
LOXL1-AS1	-1.41181	6.04517413275243	-2.07308	0.0420114127639482	0.105813489843779	-4.99183	Normal	LOXL1-AS1
TMEM158	-1.4109	4.39777895251313	-3.53501	0.000744429653365568	0.00396005529566861	-1.31904	Normal	TMEM158
VPS13C	-1.39833	4.73038569406188	-4.64768	1.62157994624381e-05	0.000143942818980114	2.33679445488895	Normal	VPS13C
LTBP3	-1.39702	5.4441108676466	-3.5344	0.000745870440727473	0.00396592189485134	-1.32086	Normal	LTBP3
PGAP4	-1.39698	4.6950509142938	-2.47558	0.0158346293924171	0.0493151209978808	-4.13604	Normal	PGAP4
LAMA2	-1.39598	3.4568997375579	-9.15901	1.97605057516022e-13	1.49606151609711e-11	20.2295184791871	Normal	LAMA2
SH3BP5-AS1	-1.39353	4.25468403370614	-6.5345	1.01930271803505e-08	2.20285771567981e-07	9.52834257356191	Normal	SH3BP5-AS1
RGR	-1.39272	4.69940156341405	-2.7699	0.00724682927805005	0.0263205018811258	-3.431	Normal	RGR
AK5	-1.3911	3.31697077177094	-11.2792	3.86643541432161e-17	7.08947181047877e-15	28.668709696203	Normal	AK5
PAN3	-1.39098	8.03474680119389	-8.41924	4.20380936824398e-12	2.31604239137761e-10	17.2086580862922	Normal	PAN3
GDPD2	-1.3905	4.3668256751024	-8.5553	2.39158289153692e-12	1.43924231959927e-10	17.7657670761265	Normal	GDPD2
POU4F2	-1.38883	4.71176979139356	-1.67036	0.0995112116609642	0.204190255086801	-5.71328	Normal	POU4F2
ZNF624	-1.38625	4.1089484362388	-6.99993	1.51051544786853e-09	4.25081505533267e-08	11.4056403190965	Normal	ZNF624
LINC00205	-1.38614	4.93865619716453	-8.36911	5.17536788335784e-12	2.73571811311731e-10	17.0033175101937	Normal	LINC00205
EFNA1	-1.38555	5.38405924246161	-3.0766	0.00303022237679348	0.01277745583603	-2.63032	Normal	EFNA1
ZNF571	-1.37987	4.11087438425788	-4.72534	1.21896418549501e-05	0.000113079404875762	2.61251854992169	Normal	ZNF571
ADHFE1	-1.3788	5.01719511415051	-7.48563	2.0267481833921e-10	6.97474778067634e-09	13.3841749473452	Normal	ADHFE1
EPHA7	-1.3779	3.62317484585269	-4.70951	1.29218522376735e-05	0.000118749795486158	2.55613720896477	Normal	EPHA7
SLC38A6	-1.37413	3.94796219657086	-4.27824	6.11922460800022e-05	0.000457966203921445	1.05838013774867	Normal	SLC38A6
MAB21L1	-1.37294	10.3109794606791	-3.88656	0.000235625430032395	0.0014684356991132	-0.22993	Normal	MAB21L1
CREBRF	-1.37274	5.29922	-7.0712	1.12582557615953e-09	3.24608430865653e-08	11.6949721501804	Normal	CREBRF
COL15A1	-1.36938	3.69373495672076	-3.01228	0.00365530668183965	0.0149616407085414	-2.80359	Normal	COL15A1
DYNLRB2	-1.36928	2.96541885804641	-5.98443	9.42269214456327e-08	1.57514661419444e-06	7.3472054848161	Normal	DYNLRB2
NUMB	-1.36856	4.75792927458556	-7.61455	1.18725535176527e-10	4.28690509322014e-09	13.9114439746786	Normal	NUMB
PPM1K	-1.36851	4.36582496559356	-7.25798	5.20348977362601e-10	1.59850660977752e-08	12.4550056701087	Normal	PPM1K
EPC2	-1.36336	7.47937878101756	-4.8352	8.11251252609569e-06	7.93997785602443e-05	3.00642353178615	Normal	EPC2
BDH2	-1.36218	3.60781920515566	-5.30013	1.39096879602197e-06	1.73280454578746e-05	4.71855671166831	Normal	BDH2
AHCYL2	-1.36105	4.08680000747587	-8.12901	1.40203026093293e-11	6.55491040320633e-10	16.0192972447979	Normal	AHCYL2
MARCHF1	-1.36041	7.78298836741832	-4.54814	2.33067119840117e-05	0.000198767634543878	1.98680941286541	Normal	MARCHF1
PLXNA2	-1.35947	4.72098638502425	-6.39755	1.78011299692774e-08	3.58928282112492e-07	8.98088943785284	Normal	PLXNA2
ITGB5	-1.35899	5.62817778492871	-3.55735	0.000693202819178208	0.00373495642013603	-1.25187	Normal	ITGB5
CRB1	-1.35778	6.95226704397248	-3.25289	0.00179043500267911	0.00823951166919192	-2.14156	Normal	CRB1
DAB1	-1.35778	4.04601933006939	-7.23687	5.67829543202253e-10	1.73077394531908e-08	12.3689883473355	Normal	DAB1
EGFL6	-1.35125	3.02994862014316	-8.66664	1.5081747709934e-12	9.51528545032665e-11	18.221228394947	Normal	EGFL6
RASSF4	-1.3482	4.51336606989671	-3.49183	0.000853758881731051	0.00442628246437474	-1.44801	Normal	RASSF4
UBXN4	-1.34808	8.0791418066692	-7.47629	2.10676980020474e-10	7.20785527854302e-09	13.3460033019823	Normal	UBXN4
PRRG1	-1.34639	4.43803198687835	-4.35687	4.63251773055281e-05	0.000358592319050378	1.32563058548135	Normal	PRRG1
STK39	-1.34608	6.95336312274295	-2.61504	0.0110098044457825	0.0369354074246019	-3.81	Normal	STK39
RASD1	-1.34565	7.94046287574693	-2.88345	0.00528250004142221	0.0202648375240568	-3.14217	Normal	RASD1
ATG2B	-1.34424	4.71536850191234	-10.2841	2.02007271013818e-15	2.52186736739059e-13	24.7597010550871	Normal	ATG2B
LINC01560	-1.3439	4.00453739206525	-6.04165	7.4922168478215e-08	1.29320484088261e-06	7.57170360762663	Normal	LINC01560
PCDH10	-1.34353	3.07111664149772	-6.67631	5.70948695645527e-09	1.34270199266538e-07	10.0978081219028	Normal	PCDH10
STXBP4	-1.34107	3.99045960073687	-7.21689	6.16740412821369e-10	1.87014179443379e-08	12.2876009891536	Normal	STXBP4
ACADSB	-1.33961	4.64026642438285	-8.12479	1.42684205673489e-11	6.64444108562854e-10	16.0019797932942	Normal	ACADSB
RBM6	-1.33738	7.77545608836904	-7.38685	3.05204385079262e-10	1.00324186523953e-08	12.9806788195922	Normal	RBM6
KRCC1	-1.33662	5.69328236447392	-3.12004	0.00266614554389668	0.0115238371851298	-2.51176	Normal	KRCC1
PLCB4	-1.33567	5.96218780769163	-4.01536	0.000152360538698374	0.00100390281955386	0.185457752994406	Normal	PLCB4
CADPS2	-1.33538	4.5284267965527	-3.55585	0.000696530224894537	0.00374944137116394	-1.25639	Normal	CADPS2
AKAP7	-1.33378	5.59272178879307	-7.52521	1.71995477889108e-10	5.98921938584178e-09	13.5459824389862	Normal	AKAP7
ATOSA	-1.33319	7.3248072709568	-7.3284	3.888014640375e-10	1.25079552983614e-08	12.7421254466672	Normal	ATOSA
TOGARAM1	-1.32893	6.72281953192909	-4.61684	1.81517122696016e-05	0.000159438879853125	2.22792771528795	Normal	TOGARAM1
ZDHHC8BP	-1.32807	6.59677739346907	-3.30897	0.00150899248403013	0.00712596651915235	-1.98195	Normal	ZDHHC8BP
LOC101928274	-1.32485	4.77689315307771	-4.29463	5.77544307203982e-05	0.000435011710207877	1.11386534649245	Normal	LOC101928274
DAPK1	-1.32447	6.82464295482967	-7.44555	2.39306279731281e-10	8.11635604811152e-09	13.2204072144668	Normal	DAPK1
TMEFF2	-1.32215	4.07991301135343	-4.51783	2.60111602219202e-05	0.000216636597022167	1.88099940257529	Normal	TMEFF2
ZNF608	-1.32208	7.36214286704114	-4.51239	2.6527559683326e-05	0.000220317582999658	1.86205810786045	Normal	ZNF608
CEP126	-1.31385	4.69581426547792	-4.69367	1.36976616046244e-05	0.000124317137610415	2.49979594996854	Normal	CEP126
SENP7	-1.31057	5.56191373769756	-6.81789	3.19475385011254e-09	8.1500948763197e-08	10.6686703811748	Normal	SENP7
DMD	-1.30747	4.59827737556444	-2.86145	0.00561959466806838	0.0213279247832414	-3.19883	Normal	DMD
TRIM13	-1.30681	6.79399070074932	-3.16037	0.00236508583851022	0.010390970540965	-2.40058	Normal	TRIM13
RPL31	-1.30623	7.07592644200914	-6.15014	4.84385353024979e-08	8.82649397165858e-07	7.99903814405047	Normal	RPL31
PALS1	-1.3047	5.33080045801838	-3.77291	0.000344011107845563	0.00202455885183936	-0.589386	Normal	PALS1
NPHP3	-1.30347	4.14149609097959	-5.37335	1.04803186898971e-06	1.35746732699716e-05	4.99422611575584	Normal	NPHP3
CARTPT	-1.30344	4.75500918720766	-4.73546	1.17426825738385e-05	0.000109192060225036	2.64863158580078	Normal	CARTPT
RIMBP2	-1.30091	5.28579672298866	-3.82892	0.000285694707610239	0.00173262397612721	-0.413083	Normal	RIMBP2
MACROH2A2	-1.29905	6.03933508230832	-2.37338	0.0204991801549358	0.0607963352485048	-4.36553	Normal	MACROH2A2
ESRRG	-1.29302	7.71872307613979	-2.20999	0.0305242671620538	0.0832447769339301	-4.71535	Normal	ESRRG
METTL25	-1.29261	6.15110456255858	-5.10345	2.95491578527039e-06	3.28370613069584e-05	3.98586165141725	Normal	METTL25
SNRK-AS1	-1.29179	3.18460587499706	-8.08561	1.67892456962439e-11	7.51991596356573e-10	15.8413812257202	Normal	SNRK-AS1
PIPOX	-1.29146	3.89907450581793	-5.74033	2.48917694830708e-07	3.76423859386387e-06	6.39696578030921	Normal	PIPOX
RGS7	-1.29114	3.92984013114593	-3.16586	0.00232668541749426	0.0102606739474991	-2.38538	Normal	RGS7
TRDMT1	-1.28475	3.70217978502725	-12.2378	9.49858074004363e-19	2.82720347523829e-16	32.3277317879022	Normal	TRDMT1
LUC7L	-1.28461	6.78315624254615	-7.31486	4.11213231467155e-10	1.30421277601813e-08	12.6869065161399	Normal	LUC7L
PCMTD2	-1.28439	9.20834044861165	-5.9934	9.09018915629641e-08	1.53266335846463e-06	7.38237927456378	Normal	PCMTD2
FNBP1L	-1.28341	8.23447533676318	-4.63882	1.67503380510243e-05	0.000148127518484379	2.30548182707047	Normal	FNBP1L
NEUROD4	-1.27957	6.60798028118306	-3.10492	0.00278795226777271	0.0119403722125229	-2.55317	Normal	NEUROD4
CADM3	-1.27866	4.92423102735641	-5.29222	1.43404972701721e-06	1.77424874703167e-05	4.68886608775026	Normal	CADM3
CFAP44	-1.27855	3.07115409371844	-9.38715	7.74141859865666e-14	6.72929979668414e-12	21.1557243052723	Normal	CFAP44
CMTM6	-1.2766	7.63338760980727	-6.44074	1.49340086262149e-08	3.11279913372348e-07	9.15328530499979	Normal	CMTM6
ZNF397	-1.27605	4.22001234262606	-6.88826	2.39224504731674e-09	6.28031222153512e-08	10.9532157937793	Normal	ZNF397
CCS	-1.27328	4.61634229996276	-3.79593	0.000318781951468683	0.00190376905877099	-0.517125	Normal	CCS
TES	-1.27221	4.22061915692025	-3.36144	0.0012838433910318	0.00625141169865485	-1.83082	Normal	TES
TRIM9	-1.27203	6.51654385242714	-5.41382	8.9574036114437e-07	1.18640103138027e-05	5.14721624218389	Normal	TRIM9
CACHD1	-1.27197	6.2120357928002	-3.0987	0.00283958304210454	0.0121172752723988	-2.57017	Normal	CACHD1
NSUN6	-1.27195	6.17172633317745	-5.00739	4.25280622579205e-06	4.5001515833787e-05	3.6323750194921	Normal	NSUN6
ZNF587B	-1.27053	4.35477	-4.15368	9.46213467050974e-05	0.000670520231633042	0.640699051192644	Normal	ZNF587B
ZNF558	-1.27045	6.81272803414553	-6.10419	5.82811432341447e-08	1.03625638765559e-06	7.81775952498557	Normal	ZNF558
IRF2	-1.26973	3.68639594300646	-4.64958	1.61033320516664e-05	0.000143483339366475	2.34351453874407	Normal	IRF2
WDR19	-1.26885	6.68992567355827	-5.92436	1.19790948464221e-07	1.9443247306053e-06	7.11223956184989	Normal	WDR19
EPHB1	-1.26862	3.16903745445005	-8.61371	1.87763420969094e-12	1.14760611722517e-10	18.0047672973706	Normal	EPHB1
JCAD	-1.26844	3.36063761027638	-4.706	1.30901393873426e-05	0.000119986259432211	2.54363256759606	Normal	JCAD
MYO10	-1.2677	4.26842107349324	-4.7969	9.35404595748503e-06	8.98157944520749e-05	2.86859600909306	Normal	MYO10
PRDM1	-1.26704	7.08106121636947	-2.12597	0.0371915724244632	0.0962812932718014	-4.88684	Normal	PRDM1
MIR30DHG	-1.26304	3.97008277671624	-9.59665	3.28448910731088e-14	3.10498257985938e-12	22.0031958213947	Normal	MIR30DHG
ZFP14	-1.26242	3.48193285779628	-7.27422	4.86544363844298e-10	1.51047569040022e-08	12.5211779646612	Normal	ZFP14
MAMDC2	-1.25859	4.81329084708526	-1.54353	0.127409812964509	0.245767736133106	-5.91103	Normal	MAMDC2
SAT1	-1.25621	8.49532953205776	-2.93728	0.00453467727671108	0.0178872059973797	-3.00209	Normal	SAT1
AUH	-1.25573	7.52250808488114	-5.91657	1.23573958287032e-07	2.00019365585975e-06	7.08181261858216	Normal	AUH
CDH4	-1.2553	3.73718250921582	-8.09449	1.61812880151023e-11	7.3033621098933e-10	15.8777891739105	Normal	CDH4
KLHL28	-1.25498	6.62817929227163	-5.07051	3.34891397532639e-06	3.65576795353072e-05	3.86430214725444	Normal	KLHL28
FAM169A	-1.2544	7.28725673974759	-3.08747	0.00293503198607744	0.0124656534044946	-2.60078	Normal	FAM169A
LAMA5	-1.25368	6.58328456243891	-5.00182	4.34319718783764e-06	4.57928292895549e-05	3.61196927293522	Normal	LAMA5
FIGN	-1.25264	4.58831487935849	-2.64152	0.0102609508279733	0.0350239261100252	-3.74643	Normal	FIGN
NYAP2	-1.25097	2.81364913534484	-7.2217	6.04583840061857e-10	1.83802885055075e-08	12.3072096982603	Normal	NYAP2
ARHGAP18	-1.24879	3.77159541768403	-4.54507	2.35680778763841e-05	0.000200268931121917	1.97605896148135	Normal	ARHGAP18
LINC01896	-1.24568	5.13192723849624	-2.66556	0.00962161465406522	0.0331794440098311	-3.68828	Normal	LINC01896
ZNF841	-1.24553	2.83565806560176	-8.71255	1.24720283050282e-12	8.13106956441698e-11	18.4089361612563	Normal	ZNF841
RND3	-1.24179	7.26628239918404	-2.42926	0.0178155797763689	0.0543028126430363	-4.24105	Normal	RND3
VPS41	-1.2409	4.70706411373038	-6.84769	2.82650010703492e-09	7.3059424572808e-08	10.7891275755675	Normal	VPS41
ALDH6A1	-1.23866	5.72293494345538	-4.21108	7.74637656164433e-05	0.000560787963916695	0.832296581107178	Normal	ALDH6A1
KCNK1	-1.23742	4.15756749260408	-2.20273	0.0310552147593548	0.0842619526476367	-4.73038	Normal	KCNK1
SERPINE2	-1.23713	7.46752833477525	-2.79142	0.0068296317060849	0.0250612032742046	-3.37698	Normal	SERPINE2
CADM1	-1.23564	9.5430263369934	-4.62529	1.75997554981443e-05	0.000154822436859612	2.25773131058804	Normal	CADM1
EPS8	-1.23437	9.07350729551062	-5.62938	3.85618447819141e-07	5.65654060644703e-06	5.96936694265416	Normal	EPS8
ZFHX3	-1.23352	4.23545131391105	-7.32017	4.02276324721045e-10	1.28044122203176e-08	12.7085557932496	Normal	ZFHX3
FBXL2	-1.23052	6.21290115317688	-5.39107	9.78437328863145e-07	1.27861492808564e-05	5.0611683704568	Normal	FBXL2
DNAAF9	-1.2303	6.6378422436656	-5.32132	1.28173595001262e-06	1.60868143030996e-05	4.79817822324608	Normal	DNAAF9
PLPPR1	-1.22574	7.75865090236462	-1.67224	0.099137268504963	0.203672241930277	-5.71023	Normal	PLPPR1
GAREM1	-1.22532	3.54021381985328	-4.3229	5.22603817428069e-05	0.000398230895942753	1.20983	Normal	GAREM1
TRPM1	-1.22155	3.20623574696999	-3.00777	0.00370333926228158	0.0151003079370654	-2.81563	Normal	TRPM1
PRRT3-AS1	-1.22036	3.92863054962801	-4.26412	6.43121476936451e-05	0.000477660160243623	1.01067443985751	Normal	PRRT3-AS1
ACSS1	-1.21937	4.81655935034073	-6.55687	9.30357296614667e-09	2.03309923198754e-07	9.61802950479424	Normal	ACSS1
SLC12A5	-1.21934	6.49105636146708	-2.24947	0.0277709361327799	0.0771159336294777	-4.63278	Normal	SLC12A5
ZNF540	-1.21847	4.82434990234103	-4.79916	9.27588677636471e-06	8.92233863283933e-05	2.87671525713279	Normal	ZNF540
EOLA2-DT	-1.21605	2.93538969718216	-7.41471	2.71937126476089e-10	9.09168712021909e-09	13.0944195445779	Normal	EOLA2-DT
PIGN	-1.21599	4.36692014279031	-5.86032	1.54621715031127e-07	2.4626405567006e-06	6.86251360684153	Normal	PIGN
AJAP1	-1.21077	3.04196255887279	-14.9071	5.72443242361738e-23	3.732011916175e-20	41.8923015766411	Normal	AJAP1
ABCA4	-1.21076	7.52676502391468	-2.17069	0.033499648127205	0.0890617061107273	-4.79628	Normal	ABCA4
ARHGAP12	-1.21061	5.97230880240225	-4.40371	3.92020062683912e-05	0.000310624945009839	1.4861241209893	Normal	ARHGAP12
PLEKHM3	-1.20965	6.64844258474723	-5.49071	6.6397345950409e-07	9.13255563333112e-06	5.43910513831517	Normal	PLEKHM3
A2M-AS1	-1.20956	3.55239675301598	-4.96785	4.93677651863975e-06	5.10873654728725e-05	3.48771018891149	Normal	A2M-AS1
MICU2	-1.20747	8.18716617055642	-6.20768	3.84078811713351e-08	7.16560390374591e-07	8.2264977518547	Normal	MICU2
LENG8	-1.20582	5.7160898529799	-3.60604	0.000592935172881541	0.00326058774778111	-1.10451	Normal	LENG8
AMOTL2	-1.2007	8.11518244123039	-3.17547	0.00226077990913943	0.0100315346222818	-2.35868	Normal	AMOTL2
RBM4B	-1.20009	7.0194749496432	-4.84793	7.7368016962722e-06	7.63594347399111e-05	3.05233558487063	Normal	RBM4B
NUTM2B-AS1	-1.19922	3.86676151081576	-5.46964	7.20839561307955e-07	9.79056973605191e-06	5.35897373940487	Normal	NUTM2B-AS1
SASH1	-1.19365	6.13643044054846	-3.24969	0.00180791888188014	0.00830044134540824	-2.15062	Normal	SASH1
SMIM10L2A	-1.19282	3.29163130921126	-5.57147	4.8409527036632e-07	6.91943726887791e-06	5.74735173179578	Normal	SMIM10L2A
RPGR	-1.19185	4.69623768318664	-4.46383	3.16021936747826e-05	0.000258253302767113	1.69347761820906	Normal	RPGR
GABRB2	-1.19179	2.99712789206473	-4.70912	1.29406426220084e-05	0.000118825071337456	2.55473289879411	Normal	GABRB2
PAK5	-1.19154	6.18544164666057	-4.13536	0.000100831352569334	0.000708112461041972	0.579873228675723	Normal	PAK5
SULF1	-1.18903	4.92658318430943	-1.40385	0.164978385912707	0.298216475459892	-6.11196	Normal	SULF1
NOTCH2	-1.18723	5.27775022599886	-2.78913	0.00687283111983654	0.0251803537905969	-3.38273	Normal	NOTCH2
ZNF493	-1.18662	3.88362419786012	-4.97483	4.80859866568456e-06	4.99813156260482e-05	3.51322367932073	Normal	ZNF493
CHRNB3	-1.18572	3.37393119716697	-9.5596	3.82130875736622e-14	3.5589728783883e-12	21.8535593322528	Normal	CHRNB3
CYP39A1	-1.18499	3.10378747899932	-5.74731	2.42139836438311e-07	3.68548765318233e-06	6.42394675377516	Normal	CYP39A1
CSGALNACT1	-1.18439	2.97069960679629	-8.74786	1.07770377083128e-12	7.18571235835518e-11	18.5532529520738	Normal	CSGALNACT1
IL11RA	-1.1829	4.87248280834638	-4.12505	0.000104495044775814	0.000727883028338856	0.545731879416931	Normal	IL11RA
ASIC2	-1.18133	4.28265446584261	-4.8175	8.66492925302116e-06	8.41049998215081e-05	2.94265433404674	Normal	ASIC2
H4C5	-1.18064	4.78283405383923	-4.18837	8.38597390560259e-05	0.0006033685087814	0.756295071487767	Normal	H4C5
GNB1	-1.18009	8.61523899262993	-2.823	0.00625699369557284	0.023332005407546	-3.29707	Normal	GNB1
TKTL1	-1.17812	3.15108820458321	-8.07079	1.78550155770729e-11	7.93668968927843e-10	15.7806293783048	Normal	TKTL1
NRARP	-1.17637	6.36290759288864	-5.87752	1.44390107247641e-07	2.31162061193869e-06	6.92948779562146	Normal	NRARP
ANKRA2	-1.17636	7.33212820381533	-5.03396	3.84651028583005e-06	4.11850348578609e-05	3.72981816478862	Normal	ANKRA2
MYCBP2	-1.17524	7.72584841568941	-4.04692	0.00013676750367098	0.000915032300786175	0.288515212661519	Normal	MYCBP2
FOXP2	-1.17517	3.14766690650849	-7.60669	1.22663408353197e-10	4.4155064325913e-09	13.8792679687722	Normal	FOXP2
FAM120B	-1.17481	6.25045608786399	-5.98579	9.37158488723875e-08	1.57275842681063e-06	7.3525302154018	Normal	FAM120B
MEGF10	-1.17397	5.06033562956554	-1.99533	0.0500730460890682	0.121462694719141	-5.14192	Normal	MEGF10
RAPGEF2	-1.17389	6.59190195026719	-5.89018	1.37288713593554e-07	2.20394398634796e-06	6.97882914733518	Normal	RAPGEF2
FAM161A	-1.17228	8.44963028417759	-4.02737	0.000146232192646107	0.000967638213245792	0.224636099437435	Normal	FAM161A
PPEF2	-1.17188	3.36318353220056	-1.80844	0.075022868377869	0.165972414902144	-5.48171	Normal	PPEF2
GSE1	-1.17085	8.75209117817729	-4.90339	6.28861515487391e-06	6.35085187972852e-05	3.25308675663497	Normal	GSE1
MBTD1	-1.16935	5.64707818713864	-7.47982	2.07613380172616e-10	7.12380998925628e-09	13.3604429818711	Normal	MBTD1
MFSD8	-1.16897	4.95337145871773	-5.19475	2.08544331776736e-06	2.437517662749e-05	4.32454781757417	Normal	MFSD8
SYT6	-1.16779	4.92852918428574	-1.71992	0.090059371686187	0.189943696394214	-5.63208	Normal	SYT6
PRUNE2	-1.16656	4.90469558867011	-2.76073	0.00743171285146318	0.0268705167759436	-3.45394	Normal	PRUNE2
DMTF1	-1.16632	8.35538368970328	-8.09115	1.64075126535489e-11	7.37709429078146e-10	15.864084135163	Normal	DMTF1
ZSCAN31	-1.16375	4.55845580807782	-4.07978	0.000122168888667915	0.000829659669281241	0.396337926080138	Normal	ZSCAN31
DEPTOR	-1.16323	4.00194281045799	-5.14649	2.5079568977916e-06	2.84356272421106e-05	4.14520720484196	Normal	DEPTOR
CNTNAP5	-1.16259	3.25548984248307	-4.38394	4.20696727115558e-05	0.000331111743306578	1.41824186079435	Normal	CNTNAP5
COL4A5	-1.16184	2.83862045020663	-9.39573	7.47386944137165e-14	6.63392164163793e-12	21.190489187352	Normal	COL4A5
ARHGAP21	-1.16111	4.95569406205749	-3.64704	0.000519347899209022	0.00290354816446778	-0.979362	Normal	ARHGAP21
GFRA1	-1.15627	3.79619198501128	-4.53566	2.43851396140689e-05	0.000205882124546158	1.9432080143639	Normal	GFRA1
ZNF436-AS1	-1.15543	5.46160027752232	-5.1632	2.35297751568093e-06	2.68862620706093e-05	4.20720391519355	Normal	ZNF436-AS1
KCNN2	-1.15385	4.6028215330755	-4.28379	6.00062962297021e-05	0.000450239057708154	1.07715876280165	Normal	KCNN2
FNBP4	-1.15112	5.0636804478574	-8.18726	1.10081442324303e-11	5.22998269504329e-10	16.2580812744391	Normal	FNBP4
PTPN4	-1.15081	4.52396	-9.20488	1.63624819960704e-13	1.27161408095289e-11	20.4160110376862	Normal	PTPN4
LCA5	-1.15062	4.48273746171181	-4.78417	9.80651329548966e-06	9.35605150590009e-05	2.82289147641636	Normal	LCA5
ANKRD50	-1.15049	4.48965266864222	-4.54639	2.34550392824805e-05	0.000199742297518076	1.98069367238904	Normal	ANKRD50
LINC01004	-1.15022	3.34252271770451	-8.88353	6.15160335340318e-13	4.29696817572538e-11	19.1072700895209	Normal	LINC01004
TJP2	-1.14805	7.60843833135926	-3.73616	0.000388286429363598	0.00225125555759972	-0.704155	Normal	TJP2
POU3F2	-1.14431	3.88836751104734	-4.97815	4.74888537127849e-06	4.94044058793911e-05	3.52534336190571	Normal	POU3F2
ALDH2	-1.14423	7.13048635880661	-2.88023	0.00533057287475964	0.0204358943761204	-3.15047	Normal	ALDH2
ENOX1	-1.14248	4.0101105130754	-3.44392	0.000992861089989572	0.00502641280889889	-1.58985	Normal	ENOX1
DPY19L3	-1.14103	7.3179346381685	-4.67382	1.47341425884733e-05	0.000132799664574296	2.42932927228536	Normal	DPY19L3
LRP6	-1.14088	5.83035549140373	-7.73923	7.07601197176907e-11	2.68932790717699e-09	14.4218511240188	Normal	LRP6
PCDHB14	-1.14008	4.07493869304668	-2.47774	0.0157475221816421	0.0490829144227277	-4.13111	Normal	PCDHB14
RNF150	-1.13973	5.87973864147853	-4.11845	0.000106909969896822	0.000741921050703256	0.523879956996058	Normal	RNF150
DENND4C	-1.13965	6.77398507177157	-5.64232	3.66478165913173e-07	5.3892497205402e-06	6.01907852338306	Normal	DENND4C
LRATD1	-1.13777	3.17899132041682	-2.80006	0.00666835135469541	0.0245615515214534	-3.35519	Normal	LRATD1
CELF6	-1.13753	6.47522299553732	-3.12842	0.00260080425845682	0.0112788019116743	-2.48876	Normal	CELF6
THUMPD3-AS1	-1.13638	6.44876866146725	-4.495	2.82463783345043e-05	0.000232938334332683	1.8015789055469	Normal	THUMPD3-AS1
PLXDC1	-1.13565	6.84186417672372	-2.3648	0.0209416241697982	0.0618394463091549	-4.38442	Normal	PLXDC1
LINC00865	-1.13499	3.47349753790508	-5.8081	1.90288179299369e-07	2.98135084656622e-06	6.65952093194692	Normal	LINC00865
OTX2-AS1	-1.13485	7.50620666325985	-2.20367	0.03098649878902	0.0841377884056956	-4.72845	Normal	OTX2-AS1
SNCAIP	-1.13453	3.51400116323203	-10.5225	7.75861409357431e-16	1.07114513397758e-13	25.7054745600786	Normal	SNCAIP
PRKD1	-1.13313	4.74192943753347	-2.61687	0.0109565514470089	0.0367883065037625	-3.80562	Normal	PRKD1
RPS6KA2	-1.13288	4.30801121225986	-5.38735	9.92659499578532e-07	1.2928811573312e-05	5.04710824094068	Normal	RPS6KA2
RETREG1	-1.13226	4.86186780715313	-3.37638	0.00122574258895193	0.00602043490958056	-1.78746	Normal	RETREG1
TENT2	-1.13061	6.11898214675145	-5.11712	2.80509629914497e-06	3.13801764256112e-05	4.03640826468551	Normal	TENT2
TENM3	-1.13048	3.12349123884826	-8.19117	1.08308000256388e-11	5.16664383336876e-10	16.2741162774372	Normal	TENM3
AK9	-1.1292	4.28801514695429	-7.76262	6.42108143365713e-11	2.47866416526205e-09	14.5176573274997	Normal	AK9
EZH1	-1.12599	6.06086473935613	-6.28885	2.76629423045485e-08	5.35684204527849e-07	8.54833224261088	Normal	EZH1
RPL23AP32	-1.12486	5.38907632932762	-4.17685	8.7293189754872e-05	0.000623484833702631	0.717867841016718	Normal	RPL23AP32
NOL4	-1.12412	8.19384076046011	-1.51593	0.134238807054717	0.255770807076978	-5.95215	Normal	NOL4
ZKSCAN7	-1.12409	5.30400920759556	-7.62799	1.12286624790419e-10	4.06692451208509e-09	13.9664298380979	Normal	ZKSCAN7
RARB	-1.12265	4.15395749266884	-7.85402	4.39308256736785e-11	1.76550766876924e-09	14.8921117291968	Normal	RARB
PPARA	-1.12262	4.00477863272369	-6.20628	3.86256777256765e-08	7.19479885890181e-07	8.22095365376067	Normal	PPARA
ABCA1	-1.12173	7.50592294512731	-2.17043	0.0335201966241022	0.0890961511628174	-4.79681	Normal	ABCA1
WASHC4	-1.12172	6.38524358304311	-5.14552	2.51727788176456e-06	2.84970717513342e-05	4.14160199627726	Normal	WASHC4
COL9A3	-1.12068	4.09124775450944	-3.47391	0.000903497459275604	0.00462791038175435	-1.50124	Normal	COL9A3
GNGT1	-1.12018	8.03914877594495	-0.902567	0.369987078762022	0.530434557727304	-6.68275	Normal	GNGT1
DHRS4-AS1	-1.11906	5.26473459313536	-5.35327	1.13281598673248e-06	1.45126589566656e-05	4.91845177186172	Normal	DHRS4-AS1
TRIP11	-1.11881	4.11262026688792	-7.02838	1.34331197099301e-09	3.80767294193308e-08	11.5211070271526	Normal	TRIP11
ZNF862	-1.11867	5.8246571518871	-7.13004	8.83027874723336e-10	2.59058302746959e-08	11.9341399635112	Normal	ZNF862
PNISR	-1.11855	8.62121572385462	-6.7204	4.76600933353452e-09	1.14608851493909e-07	10.2753545281962	Normal	PNISR
SH3YL1	-1.11648	5.3987416646382	-5.96165	1.03214705359368e-07	1.71076916298331e-06	7.25801516236377	Normal	SH3YL1
TMEM168	-1.11638	5.56287050160519	-4.89822	6.41162777009261e-06	6.45286894357091e-05	3.23431551740801	Normal	TMEM168
STK38L	-1.11624	4.95387588313253	-4.99312	4.4881906899116e-06	4.71099443167376e-05	3.58011051410789	Normal	STK38L
FOLH1	-1.1158	2.94068327901047	-2.67485	0.00938461202793743	0.0325342458339279	-3.66571	Normal	FOLH1
MAN2A2	-1.11374	5.59140993252626	-3.87424	0.000245566479249158	0.00152069795988858	-0.269234	Normal	MAN2A2
CCDC186	-1.1124	4.19357113238715	-7.02684	1.35188557561965e-09	3.8227415011799e-08	11.5148446730431	Normal	CCDC186
PCAT6	-1.11222	3.78003910551373	-3.8521	0.000264448621184109	0.00161883389128614	-0.33966	Normal	PCAT6
ARHGAP26	-1.11207	3.41606210935805	-9.90649	9.2990282934639e-15	9.74322294855347e-13	23.2505529830153	Normal	ARHGAP26
KLHL24	-1.10924	5.91895467674986	-4.54458	2.36099621165053e-05	0.00020047967108335	1.97434732723517	Normal	KLHL24
MGLL	-1.10911	6.14233065095027	-2.79743	0.00671708711643137	0.0247177852967457	-3.36183	Normal	MGLL
COL5A2	-1.10775	3.78490754901439	-4.2776	6.13319266586544e-05	0.000458426853082363	1.05619252923044	Normal	COL5A2
TRIM67	-1.10632	4.2355137706258	-8.17399	1.16318943807629e-11	5.48193897824309e-10	16.2036671905882	Normal	TRIM67
SCN1A	-1.1062	2.99830562959889	-6.87261	2.55127568600975e-09	6.66797776733282e-08	10.8899003527762	Normal	SCN1A
ZNF565	-1.10598	4.49405461229918	-5.47933	6.94122320018397e-07	9.50469711250395e-06	5.39580121256546	Normal	ZNF565
KIAA0753	-1.10392	6.54976659671034	-4.9736	4.83085652702916e-06	5.01238738679816e-05	3.50874471461375	Normal	KIAA0753
ELAVL4	-1.10347	3.60246825939365	-4.22136	7.47264023611551e-05	0.000544329194108104	0.866773021277681	Normal	ELAVL4
PKNOX2	-1.10206	3.7736911612578	-11.472	1.81856909101577e-17	3.95202005242038e-15	29.4136836089086	Normal	PKNOX2
KCNMA1	-1.10186	4.34285475907732	-3.95853	0.00018484673183874	0.00119251038929501	0.00115726956716333	Normal	KCNMA1
S1PR1	-1.10137	3.61446262067683	-1.89347	0.0626109187678962	0.144605221755808	-5.33082	Normal	S1PR1
MAGI2	-1.09995	5.25037154642124	-3.88865	0.000233985190255744	0.00145898842064355	-0.223285	Normal	MAGI2
LHX1	-1.0984	3.72686245156721	-5.50398	6.30456997222875e-07	8.72454346982363e-06	5.48962250796247	Normal	LHX1
HHATL	-1.09613	3.67757236957758	-2.56986	0.0124026165096502	0.0405417004848871	-3.91723	Normal	HHATL
GABRA2	-1.09595	2.83807006698148	-6.86564	2.62548216104182e-09	6.84667403551684e-08	10.8616964614909	Normal	GABRA2
S1PR3	-1.09503	4.37602505092551	-3.95245	0.000188698289014422	0.00121202759802093	-0.0184927	Normal	S1PR3
SMIM17	-1.09456	5.86460769357128	-2.84413	0.00589899450260192	0.0222945895291573	-3.24322	Normal	SMIM17
CASZ1	-1.09359	4.84551165849205	-6.06102	6.93191701711872e-08	1.21050663981976e-06	7.64783820997359	Normal	CASZ1
EPM2AIP1	-1.0934	7.31531344772021	-5.25666	1.64448038397796e-06	1.98948219649292e-05	4.55561584735055	Normal	EPM2AIP1
ZNF471	-1.09101	3.31339299641907	-9.47801	5.33541083779772e-14	4.89148798293408e-12	21.5236387572272	Normal	ZNF471
PHKB	-1.08975	5.43152284617329	-3.1993	0.00210495811998752	0.00944976416911001	-2.29228	Normal	PHKB
KCNH8	-1.08967	4.32425751106449	-2.27582	0.0260570698011662	0.0734870738083839	-4.57696	Normal	KCNH8
PTPRD-AS1	-1.08956	3.63264	-3.93634	0.000199261378138567	0.0012736014555861	-0.0703787	Normal	PTPRD-AS1
PRAG1	-1.08708	4.32588719322465	-3.79819	0.000316410681756399	0.00189249712049508	-0.510039	Normal	PRAG1
LDOC1	-1.08679	6.77485262801057	-2.56116	0.0126885253866721	0.0412807999480446	-3.93771	Normal	LDOC1
SMIM20	-1.08594	7.3138059840249	-5.10489	2.9388027839836e-06	3.27510452707004e-05	3.99117302610973	Normal	SMIM20
ZNF235	-1.08492	5.00866792929578	-5.76212	2.2835019797872e-07	3.48594563319061e-06	6.48125721086762	Normal	ZNF235
C2orf68	-1.08217	5.15292846482557	-4.69916	1.34235090097966e-05	0.000122301924091586	2.51933099441848	Normal	C2orf68
ZNF300P1	-1.08197	5.82682286150683	-2.73591	0.00795382436756541	0.0284307429038623	-3.51568	Normal	ZNF300P1
PHLPP1	-1.08143	5.93568420665391	-3.76355	0.000354811675761274	0.00207977772979948	-0.618702	Normal	PHLPP1
TSTD3	-1.07966	3.29183146157402	-4.56117	2.22305982430659e-05	0.000190559583917004	2.03238587502381	Normal	TSTD3
TTYH2	-1.07688	5.4871925391107	-4.42273	3.6623947707387e-05	0.00029256775108658	1.55155429045492	Normal	TTYH2
USP47	-1.07614	6.79013912455552	-7.73025	7.34480842741215e-11	2.75371651423903e-09	14.3850750847176	Normal	USP47
ATAD2B	-1.0758	5.99960751949134	-4.82365	8.46898187542278e-06	8.26130526251756e-05	2.96479448947121	Normal	ATAD2B
NECTIN3	-1.07567	5.23799148913947	-4.65205	1.59581566623955e-05	0.000142518240816751	2.35225899044403	Normal	NECTIN3
ZMIZ1	-1.07328	8.7227309174621	-2.60262	0.0113776422650688	0.0378663165004488	-3.83961	Normal	ZMIZ1
RIMS3	-1.07323	5.37132039438613	-4.93274	5.63332546530261e-06	5.74344694485892e-05	3.35973718963423	Normal	RIMS3
CCDC191	-1.07322	5.47901099461442	-4.51904	2.58975367752334e-05	0.000215843461688469	1.88521774357572	Normal	CCDC191
PRKACB	-1.07198	7.31289949445267	-4.56814	2.16746617212291e-05	0.000186338575310347	2.05680726644042	Normal	PRKACB
TMEM37	-1.07062	4.34686469446035	-5.34711	1.16011847016323e-06	1.48139175705827e-05	4.89525706113646	Normal	TMEM37
ZSWIM3	-1.06777	4.52667067887592	-4.71267	1.27724758194186e-05	0.000117741558319621	2.56737442240518	Normal	ZSWIM3
RIMKLB	-1.06599	4.96586837427137	-5.30939	1.34217204705679e-06	1.67685055723078e-05	4.75332112585751	Normal	RIMKLB
LRRC17	-1.06548	3.22180326046331	-6.66862	5.89189958490635e-09	1.37731955436008e-07	10.0668976158568	Normal	LRRC17
COX7A1	-1.06446	5.34895380583874	-1.55776	0.123998987591371	0.240668345139155	-5.88957	Normal	COX7A1
TMEM184B	-1.06387	5.77542172102904	-5.97283	9.87009063874229e-08	1.64058801197791e-06	7.30179064042045	Normal	TMEM184B
MPP4	-1.06353	8.38289920822496	-1.22007	0.22671254443679	0.376283832557017	-6.34885	Normal	MPP4
PIK3C2B	-1.06294	6.74721293131548	-2.88539	0.005253634673022	0.0201937120497587	-3.13715	Normal	PIK3C2B
C14orf132	-1.06293	6.52479068956139	-3.34034	0.00137027085965533	0.00659562286220482	-1.89179	Normal	C14orf132
AP1G1	-1.0627	6.15300298735681	-3.61043	0.000584605754209157	0.00322384799137428	-1.09116	Normal	AP1G1
SLITRK1	-1.05945	3.22714523596272	-3.30209	0.00154111138107332	0.00725203032920655	-2.00162	Normal	SLITRK1
COL4A1	-1.05917	5.30906748514712	-2.55496	0.0128956354911735	0.0418039454389283	-3.95224	Normal	COL4A1
MON2	-1.05759	4.72448502961795	-10.1586	3.35039804513075e-15	4.05329083088756e-13	24.2596118877327	Normal	MON2
ETFRF1	-1.05375	7.15585709180044	-4.37355	4.36564899137218e-05	0.000340630923628674	1.38265149619597	Normal	ETFRF1
ZNF287	-1.05224	4.07519525611178	-3.83146	0.000283292232467524	0.00172072171221863	-0.405061	Normal	ZNF287
CMTR2	-1.05035	5.39989331262036	-2.66844	0.00954757985754952	0.0329856200354671	-3.68129	Normal	CMTR2
ARMCX5-GPRASP2	-1.04989	4.43576738803186	-4.2483	6.79896346337175e-05	0.000501482314535936	0.957344629077047	Normal	ARMCX5-GPRASP2
ZNF25	-1.04986	5.0412802277891	-6.70361	5.1053377629252e-09	1.21770607007982e-07	10.2077433989471	Normal	ZNF25
ARSD	-1.04895	3.53948694431108	-9.35797	8.72568335200521e-14	7.16055203746721e-12	21.0374249290316	Normal	ARSD
SLC2A13	-1.04842	3.10704255053988	-8.43754	3.89650339669383e-12	2.18782140479436e-10	17.2836316355448	Normal	SLC2A13
SLC25A25-AS1	-1.04666	4.86283739719641	-4.03384	0.000143033144101996	0.000950388339692596	0.245749319414752	Normal	SLC25A25-AS1
PEX12	-1.04608	5.25957197193619	-3.35355	0.00131553598089151	0.00638189943603218	-1.85365	Normal	PEX12
WASHC2A	-1.0441	8.63679011255305	-5.40637	9.22043347656746e-07	1.2171179622893e-05	5.11901266151411	Normal	WASHC2A
MPP7	-1.04161	3.15661207592325	-5.76202	2.2843563629515e-07	3.48594563319061e-06	6.48089155543727	Normal	MPP7
GOLGA4	-1.04036	7.54663534368359	-5.417	8.84751958272192e-07	1.17449821610002e-05	5.15924534110662	Normal	GOLGA4
CCDC146	-1.03714	4.89146416914597	-3.18675	0.00218574000622467	0.00976757767442748	-2.3273	Normal	CCDC146
NFXL1	-1.03653	5.64685579879829	-3.88195	0.000239299348732561	0.00148738233971218	-0.244647	Normal	NFXL1
GIT2	-1.03573	4.80836160119105	-9.38497	7.81103054056426e-14	6.7398855436413e-12	21.1468760093194	Normal	GIT2
AGPAT4	-1.03531	4.79864886387729	-4.35298	4.69713088368567e-05	0.000362875779592175	1.31232161744511	Normal	AGPAT4
SECISBP2L	-1.03453	6.18540993029488	-4.51025	2.67337065943215e-05	0.000221710280483648	1.85459998158977	Normal	SECISBP2L
NHLH2	-1.03306	4.22658548201113	-2.08441	0.0409352735417551	0.103730389767328	-4.96952	Normal	NHLH2
GABRG3	-1.0327	2.75479879143932	-6.49531	1.19585197161146e-08	2.54226863892401e-07	9.37145806131582	Normal	GABRG3
KIAA1549	-1.03197	5.25454319569998	-3.88434	0.000237387672571492	0.00147706486618582	-0.237018	Normal	KIAA1549
TEX2	-1.02971	6.61787259499036	-2.12754	0.0370563881668498	0.096079698439678	-4.88369	Normal	TEX2
CDC37L1	-1.02839	4.74623706585706	-4.9055	6.23923797547615e-06	6.31433923427781e-05	3.26072536209336	Normal	CDC37L1
SRGAP1	-1.02789	3.89455497523626	-6.01781	8.24358800644193e-08	1.40200732254487e-06	7.47810562422129	Normal	SRGAP1
PIK3CA	-1.02555	6.41917614678753	-5.99898	8.88953737416441e-08	1.50315160066022e-06	7.40423425541255	Normal	PIK3CA
LIPT1	-1.02465	5.51401728689028	-4.17691	8.7275966036034e-05	0.000623484833702631	0.718056789222778	Normal	LIPT1
FAM228B	-1.02386	5.35385805604901	-3.68124	0.000464715917528782	0.00263324060463557	-0.874268	Normal	FAM228B
TENM1	-1.02331	2.70473693758725	-11.3065	3.47361933355387e-17	6.6824463736483e-15	28.7745320379814	Normal	TENM1
PDGFRB	-1.0223	5.0672776274631	-4.28253	6.02736883009026e-05	0.000451956378409644	1.07289242996691	Normal	PDGFRB
ZNF285	-1.02229	5.3145396938966	-4.06892	0.000126816313007628	0.000855773107041124	0.360666058922377	Normal	ZNF285
GSDMB	-1.02216	4.25438919969614	-5.93221	1.16098598773616e-07	1.89487768652071e-06	7.14288017800613	Normal	GSDMB
UBN2	-1.02112	6.7374802273921	-4.58366	2.04850554728969e-05	0.000177280328889709	2.11124964665153	Normal	UBN2
ACADVL	-1.02101	6.68418964593822	-4.5241	2.54280567401357e-05	0.000212728228042902	1.90284686964435	Normal	ACADVL
SNX25	-1.01986	4.90928927129785	-4.71415	1.27029029308843e-05	0.000117192268784534	2.57265333041325	Normal	SNX25
FAR2	-1.01955	3.0291025575408	-3.92249	0.000208798931293348	0.00132303210514441	-0.1149	Normal	FAR2
FBXO16	-1.01933	4.81803258800763	-3.60783	0.000589530613554763	0.00324642972785788	-1.09908	Normal	FBXO16
PLCB1	-1.01927	3.20490443750235	-6.34785	2.17805466533061e-08	4.32478367134597e-07	8.78288873209392	Normal	PLCB1
ZNF484	-1.01819	3.98871465906199	-5.40256	9.35768156021576e-07	1.23384711358575e-05	5.10461472615624	Normal	ZNF484
TBC1D24	-1.01691	6.00255176825012	-3.18506	0.00219680792168238	0.0098058352837363	-2.332	Normal	TBC1D24
SSBP2	-1.01578	5.90053240402052	-5.33498	1.21585849351173e-06	1.54416660404331e-05	4.84955633613114	Normal	SSBP2
TFIP11-DT	-1.01557	6.17411736931396	-2.84203	0.00593358671983041	0.0224108915858416	-3.24857	Normal	TFIP11-DT
RTN4	-1.01434	11.0561959739709	-5.37465	1.0427686472558e-06	1.35214254978418e-05	4.9991306708551	Normal	RTN4
DACH1	-1.01346	8.05729600424285	-1.96275	0.0538264748543026	0.128593990719715	-5.2033	Normal	DACH1
SH3D19	-1.01289	3.64095775108238	-7.32331	3.97082678228134e-10	1.26969079809459e-08	12.7213594191758	Normal	SH3D19
L3MBTL1	-1.01281	3.64577854741343	-7.03212	1.32275258330535e-09	3.75847495522719e-08	11.5362885620454	Normal	L3MBTL1
EFR3A	-1.01246	8.3084917625438	-2.30329	0.0243713803943988	0.0695029614306103	-4.51821	Normal	EFR3A
ERBB4	-1.0123	3.32270504534441	-6.86186	2.66661599411408e-09	6.93852299133674e-08	10.8464044075975	Normal	ERBB4
DPY19L2	-1.01171	4.90408809726667	-2.25397	0.02747152886916	0.0764836040995474	-4.62329	Normal	DPY19L2
OSBPL1A	-1.00605	6.44181613655734	-2.50175	0.0148053393572522	0.0467770406195882	-4.07599	Normal	OSBPL1A
MTUS1	-1.00514	5.65576428390898	-4.12773	0.000103531002416837	0.000723890107272172	0.55459745161956	Normal	MTUS1
SEC31B	-1.00428	4.48226751178825	-3.29718	0.00156445991449531	0.00734063858320772	-2.01567	Normal	SEC31B
MAMLD1	-1.003	5.29583236556616	-1.96626	0.0534108823203634	0.127783222024356	-5.19673	Normal	MAMLD1
CDAN1	-1.00246	5.8876516882593	-5.39393	9.67650183373164e-07	1.26592808270726e-05	5.07196992554514	Normal	CDAN1
CHMP2B	-1.0023	6.40430360646436	-3.80217	0.000312253347529596	0.00187049159431333	-0.497486	Normal	CHMP2B
ZCCHC18	-0.999713	6.00777585428168	-4.54047	2.39644539643596e-05	0.000202902501639077	1.95998169462417	Normal	ZCCHC18
KIDINS220	-0.999085	3.16696578711432	-11.4567	1.93025900262138e-17	4.11847079922943e-15	29.3548203279201	Normal	KIDINS220
SACS	-0.999009	7.60402527849314	-3.48141	0.000882345170696729	0.0045364775761545	-1.47897	Normal	SACS
SAMTOR	-0.998169	7.30640945769646	-5.29059	1.4430581486062e-06	1.78068216339577e-05	4.68277079377307	Normal	SAMTOR
SPATA7	-0.998152	6.30858988402669	-4.41892	3.7127481286152e-05	0.000295584120008816	1.53841843206906	Normal	SPATA7
PLAGL1	-0.998043	3.75999175816947	-1.72857	0.0884892986811519	0.187564039215159	-5.6177	Normal	PLAGL1
PLEKHA1	-0.997273	7.4383	-4.75338	1.09905461504143e-05	0.000103096769844214	2.71263626404879	Normal	PLEKHA1
ZNF528	-0.997178	4.9539310694854	-5.20851	1.97840401755807e-06	2.33802327754722e-05	4.37578631930089	Normal	ZNF528
MEGF11	-0.99503	4.87116694531608	-2.90259	0.00500441506641812	0.0193881844847859	-3.09259	Normal	MEGF11
MBNL1	-0.995021	3.96300759722948	-4.05681	0.000132204564246762	0.000889066224318482	0.320919260225769	Normal	MBNL1
CLHC1	-0.994662	4.42158621289614	-3.07029	0.00308684834295203	0.0129928856902948	-2.64745	Normal	CLHC1
ZNF782	-0.994561	4.23319111401123	-4.77984	9.96500659824276e-06	9.46877347614403e-05	2.80738089302999	Normal	ZNF782
PREX1	-0.993771	5.66406523562008	-3.15467	0.00240559950923085	0.0105413406425781	-2.41635	Normal	PREX1
CDH18	-0.993605	3.43732212040378	-4.37868	4.28647022356676e-05	0.000335344853823707	1.40024479005335	Normal	CDH18
PDE6G	-0.993448	7.01154208947185	-1.29597	0.199428576703587	0.342148296435175	-6.25484	Normal	PDE6G
TGDS	-0.992159	5.81711351197595	-3.904	0.000222221216962029	0.00139751660292037	-0.174204	Normal	TGDS
SIAH2	-0.987774	3.96822845585152	-5.32835	1.24741883063884e-06	1.57402795457492e-05	4.82460292678116	Normal	SIAH2
FAM161B	-0.987262	3.64115173382712	-5.28819	1.45647385471012e-06	1.79346491972962e-05	4.67376378801071	Normal	FAM161B
ZFP62	-0.983397	5.96718089438495	-4.79672	9.36043601319877e-06	8.98157944520749e-05	2.86793521817086	Normal	ZFP62
GLS	-0.982344	5.15579314400306	-4.97364	4.83020153680246e-06	5.01238738679816e-05	3.50887622281851	Normal	GLS
PTPRO	-0.98125	6.68318260669171	-2.19632	0.0315313221008891	0.0852384392660525	-4.74363	Normal	PTPRO
LINC02981	-0.980426	4.5975346387674	-4.18128	8.59564548431874e-05	0.000616564179452815	0.732644777237653	Normal	LINC02981
FZD6	-0.980092	3.90778133934545	-2.35501	0.0214571943162791	0.0629828366489512	-4.40593	Normal	FZD6
MARF1	-0.979665	5.15687605982356	-5.98516	9.39500346991264e-08	1.57275842681063e-06	7.35008669361675	Normal	MARF1
CHST2	-0.979384	3.66820171433966	-7.12518	9.00917422057977e-10	2.6364752987158e-08	11.9143906545136	Normal	CHST2
SNHG21	-0.979266	7.32670647979936	-3.84795	0.000268140233905085	0.00163886752337301	-0.352835	Normal	SNHG21
DYNC1LI2	-0.977756	7.4203016437747	-4.14243	9.8388671062846e-05	0.000693031845691775	0.603336888530683	Normal	DYNC1LI2
ELAVL3	-0.976753	5.00165534720044	-2.15179	0.0350188679838372	0.0922645747171823	-4.83475	Normal	ELAVL3
SIRT4	-0.975682	3.13141552804806	-6.1333	5.18375885832495e-08	9.32997088994529e-07	7.93257029579121	Normal	SIRT4
ALDOC	-0.974875	6.61011045524221	-1.03253	0.3055343900156	0.464350123933141	-6.55776	Normal	ALDOC
CWC22	-0.974654	6.44548880013546	-5.06652	3.40003936237773e-06	3.69669093030512e-05	3.84959095457054	Normal	CWC22
WSB1	-0.974633	7.54724185642445	-3.79735	0.000317285358633023	0.00189586106117198	-0.512659	Normal	WSB1
ZNF630	-0.974312	4.31635570196829	-5.51493	6.04035106813261e-07	8.42848035487946e-06	5.53138185594857	Normal	ZNF630
TRIM23	-0.971156	4.96105333084179	-3.76093	0.000357888633991336	0.00209467487276226	-0.626889	Normal	TRIM23
EFR3B	-0.970041	5.73697822867337	-4.18862	8.3785644622805e-05	0.000603205239048231	0.757141675934207	Normal	EFR3B
SOBP	-0.969758	4.59683812185969	-4.31257	5.42074285401584e-05	0.000411997521968108	1.17470746522425	Normal	SOBP
CCN1	-0.969668	5.42677363451493	-1.18049	0.241975218287092	0.394660067630163	-6.39572	Normal	CCN1
SNX7	-0.969148	4.53941662192632	-2.13976	0.0360174899511926	0.0941557684511572	-4.8591	Normal	SNX7
EPM2A-DT	-0.966756	3.17376029245337	-4.46953	3.09612708943405e-05	0.000253722425939306	1.7132035447531	Normal	EPM2A-DT
LHX9	-0.966419	2.8529214485449	-8.42238	4.14943252754865e-12	2.29784516243372e-10	17.221516605716	Normal	LHX9
KLF3	-0.965566	4.76091505378205	-2.51222	0.0144104263553379	0.0457662661109311	-4.0518	Normal	KLF3
ABCC5	-0.965525	6.44983	-4.25487	6.64397447237455e-05	0.000491905617875807	0.979458227408767	Normal	ABCC5
RAB34	-0.965163	4.27927749356309	-3.51292	0.00079857898083786	0.00419674175554514	-1.38515	Normal	RAB34
ZSWIM8-AS1	-0.965145	5.33164371033804	-5.21998	1.89324853340498e-06	2.25327297560927e-05	4.41857564055356	Normal	ZSWIM8-AS1
TMEM178A	-0.965006	7.62395202186616	-2.20491	0.0308948990767436	0.0840407141088516	-4.72587	Normal	TMEM178A
BCLAF3	-0.964223	3.51038658180642	-5.06193	3.45969789779942e-06	3.74880469350657e-05	3.83270235632116	Normal	BCLAF3
SWT1	-0.964034	4.33108421838194	-5.33437	1.21873070972418e-06	1.54614106795819e-05	4.84725869329287	Normal	SWT1
PIP4P2	-0.962463	4.00814452873438	-2.04268	0.0450191661276096	0.111785847335484	-5.05112	Normal	PIP4P2
ZNF418	-0.962378	6.13453364344795	-4.03339	0.000143253112284504	0.000950834430236794	0.244282416489762	Normal	ZNF418
CROCC	-0.960892	5.05188779667808	-4.4893	2.88328542357672e-05	0.000237607826163432	1.78178592619275	Normal	CROCC
HIBCH	-0.96067	6.63632916623862	-3.81811	0.000296164584936194	0.001786075336919	-0.447264	Normal	HIBCH
RYK	-0.960312	5.47865505249398	-8.20645	1.01652843289046e-11	4.86896373876309e-10	16.3367266846947	Normal	RYK
AIF1L	-0.960282	4.96190639431805	-3.76263	0.000355888822786392	0.00208505009256031	-0.621576	Normal	AIF1L
GPM6A	-0.960178	10.2145043743551	-4.6702	1.49309292586721e-05	0.000134154451537576	2.41651437115359	Normal	GPM6A
LOC646903	-0.960063	4.19430479431142	-2.46793	0.0161475142876499	0.05015645319364	-4.1535	Normal	LOC646903
SPIN3	-0.959994	4.80682123981753	-6.24189	3.34514358904172e-08	6.34172213528345e-07	8.36197997937754	Normal	SPIN3
MSN	-0.959385	4.60236395005632	-3.26794	0.0017104312179662	0.00794612444292692	-2.09893	Normal	MSN
ZNF250	-0.95785	5.22844074422133	-3.83846	0.000276759016353342	0.00168365321768091	-0.382896	Normal	ZNF250
ZNF334	-0.956802	4.56910459090712	-4.79222	9.51784327925503e-06	9.11770537812717e-05	2.85179922866744	Normal	ZNF334
COL9A2	-0.95666	4.39092754550185	-4.01773	0.000151128819913047	0.000996906521461276	0.193203151170045	Normal	COL9A2
CCDC9B	-0.956624	3.57785566146499	-5.95397	1.06431755862699e-07	1.75418069529322e-06	7.22797085077565	Normal	CCDC9B
JAK1	-0.955811	6.03796078360628	-5.44075	8.06698200023816e-07	1.08189752883194e-05	5.24926383581258	Normal	JAK1
ARHGAP5	-0.954874	6.68295730521397	-2.69178	0.00896598673139195	0.0313422264798584	-3.62438	Normal	ARHGAP5
EBF3	-0.954137	5.15066669077759	-0.824592	0.412527489537105	0.571211581650136	-6.74988	Normal	EBF3
PKP1	-0.953953	3.8237666900999	-4.06113	0.000130257708532148	0.000876978892498429	0.335089060281263	Normal	PKP1
CHRM3	-0.953748	3.34618603259804	-4.99363	4.47962940419681e-06	4.70621764174124e-05	3.58196276882013	Normal	CHRM3
LYG1	-0.953716	4.20377557694764	-6.02307	8.07161272014447e-08	1.37674964056534e-06	7.49875149947554	Normal	LYG1
ZNF383	-0.953393	3.72196928486698	-4.98297	4.6632676768681e-06	4.87296938450998e-05	3.54299018518856	Normal	ZNF383
CNEP1R1	-0.951327	6.32000387487773	-3.11503	0.00270594481899025	0.0116634405809202	-2.5255	Normal	CNEP1R1
RARRES2	-0.950607	5.28595024367583	-1.62519	0.108814503602536	0.218093629338302	-5.78536	Normal	RARRES2
NGFR	-0.949859	3.28816948378966	-2.03927	0.0453679721456523	0.112485348220839	-5.05772	Normal	NGFR
KIZ	-0.949488	7.10416890648819	-5.70512	2.86092725704559e-07	4.27681291228407e-06	6.2609507804489	Normal	KIZ
LGI4	-0.948064	5.69771012051917	-3.14144	0.00250222180741461	0.0109077165341792	-2.45291	Normal	LGI4
ABCA7	-0.946832	6.25063762219881	-2.5941	0.011636472995416	0.0385831066146962	-3.85987	Normal	ABCA7
UNKL	-0.946528	4.41529921467525	-8.63825	1.69622178325351e-12	1.04215511133403e-10	18.1051455150607	Normal	UNKL
DIRAS2	-0.945443	8.04571635486838	-2.55688	0.0128311959932887	0.0416410633244588	-3.94775	Normal	DIRAS2
FXYD3	-0.942169	5.11597051018017	-2.80629	0.00655412392057446	0.0242015872271684	-3.33942	Normal	FXYD3
SORCS2	-0.94132	8.07414118121706	-2.83793	0.00600193751284391	0.0226253571195706	-3.25904	Normal	SORCS2
INVS	-0.941318	4.21241124358544	-5.61731	4.04370334108992e-07	5.90209685419032e-06	5.92300634324267	Normal	INVS
USP24	-0.939855	5.60734611853664	-5.93586	1.14417823825893e-07	1.87526978016321e-06	7.15715270636876	Normal	USP24
PLCH2	-0.939452	5.75157698085221	-5.18073	2.20039957837252e-06	2.55155030160095e-05	4.27237729845374	Normal	PLCH2
ICE1	-0.939435	7.37871727910331	-4.51321	2.64485986340461e-05	0.000219967615145663	1.86493024803486	Normal	ICE1
MORC3	-0.938738	5.99447719365316	-5.53686	5.54395252426259e-07	7.80075334199299e-06	5.61503889238843	Normal	MORC3
SAMD13	-0.937953	3.70267260339448	-3.56169	0.000683650428849979	0.0036936638041227	-1.2388	Normal	SAMD13
GALNT17	-0.937873	3.98672649348363	-5.95627	1.05457108581793e-07	1.74056141941961e-06	7.23697602471326	Normal	GALNT17
GCA	-0.937222	4.68632593689086	-1.58832	0.116919830899278	0.230597347160172	-5.84285	Normal	GCA
CLASP2	-0.936529	8.04911935154412	-5.7359	2.53316758404802e-07	3.82254817997755e-06	6.37984532769125	Normal	CLASP2
TRMT9B	-0.935429	4.75523237064687	-3.86228	0.000255596492924266	0.00157532817461463	-0.307297	Normal	TRMT9B
SEPTIN6	-0.935161	5.15520595747742	-3.71824	0.000411791193679464	0.00236764804401201	-0.759827	Normal	SEPTIN6
CTBS	-0.933773	6.5145332553045	-3.44121	0.00100134234988034	0.00506561791195225	-1.59783	Normal	CTBS
TSNAXIP1	-0.933658	4.53140732837735	-6.09973	5.93353092612836e-08	1.05340371283081e-06	7.80019533605476	Normal	TSNAXIP1
AGO1	-0.932231	4.75347955483305	-6.60656	7.59467821852283e-09	1.70734767996869e-07	9.8174179716109	Normal	AGO1
TMEM80	-0.931809	5.3765049551945	-5.21875	1.90221693068874e-06	2.25968339552989e-05	4.41397917984311	Normal	TMEM80
POU6F1	-0.931132	3.99000862527141	-6.71574	4.85791215222575e-09	1.1634203899259e-07	10.2565784461581	Normal	POU6F1
INTS6	-0.930754	6.75295765671244	-3.53156	0.000752655550550301	0.00399087136648488	-1.32939	Normal	INTS6
DSCAM	-0.930504	3.91249926491199	-4.21718	7.5828524404494e-05	0.00055030781316434	0.852741695699385	Normal	DSCAM
APP	-0.930382	8.00449816989824	-3.35755	0.0012993596351834	0.00631909876455747	-1.84207	Normal	APP
ZNF432	-0.92989	7.48549902486046	-4.20728	7.85004174617335e-05	0.000567592359158005	0.819559120330037	Normal	ZNF432
WDR5B	-0.928594	4.64599273448107	-3.21518	0.00200674931252637	0.0091099432040607	-2.24782	Normal	WDR5B
LRP2BP	-0.928051	4.6868655594572	-3.49921	0.000834059238607081	0.00435589014911174	-1.42605	Normal	LRP2BP
MST1	-0.927457	6.70532025142718	-4.53542	2.44062600146162e-05	0.000205900403502172	1.94237357720758	Normal	MST1
PLCD1	-0.927339	5.32542372977628	-4.59068	1.9968666995215e-05	0.000173066696594422	2.13587799315453	Normal	PLCD1
COL16A1	-0.926482	7.67358630016202	-1.65292	0.103022380808694	0.209163951347755	-5.74132	Normal	COL16A1
LRRTM2	-0.925859	8.06429581610182	-3.35325	0.00131676357723522	0.00638414331750898	-1.85452	Normal	LRRTM2
FAM171A1	-0.925282	7.12224401396677	-2.5143	0.0143333672787336	0.0455501339215873	-4.047	Normal	FAM171A1
LOC100505715	-0.925178	7.07425109020507	-3.66434	0.000490993219792056	0.00276345584376968	-0.926289	Normal	LOC100505715
UNC79	-0.924627	4.33726740107176	-4.37091	4.40678152193622e-05	0.000343383673040647	1.37363812995699	Normal	UNC79
IBTK	-0.924504	6.92091801951286	-3.44611	0.000986082110205633	0.00499424840883172	-1.58341	Normal	IBTK
TTC17	-0.9221	6.74793608822294	-5.61089	4.14692509700901e-07	6.03025601157381e-06	5.89839776832968	Normal	TTC17
CRY1	-0.920554	8.35763433581066	-5.08697	3.14600247575049e-06	3.46325882297673e-05	3.92499892937915	Normal	CRY1
ARL6	-0.920455	8.22422296372523	-4.78843	9.65264645253526e-06	9.21674581940612e-05	2.83819191769641	Normal	ARL6
DACT2	-0.919542	4.5699692795786	-2.6454	0.0101553883123054	0.0347140931677552	-3.73709	Normal	DACT2
NPR3	-0.91868	3.2424630691443	-6.12896	5.27522703658426e-08	9.46556410922268e-07	7.9154288499444	Normal	NPR3
HMG20A	-0.917872	7.08577630212451	-4.04039	0.000139861959632792	0.000933075665884486	0.267153101129015	Normal	HMG20A
ERN1	-0.917581	3.86699381834246	-2.42344	0.0180798338895287	0.0549797488192846	-4.25414	Normal	ERN1
HFM1	-0.917351	4.04850558307437	-3.35577	0.0013065482403002	0.0063487965217072	-1.84723	Normal	HFM1
NIM1K	-0.916814	5.48098801255709	-3.16928	0.00230302567142901	0.0101716244840871	-2.37588	Normal	NIM1K
CRYAB	-0.916533	6.68218451686756	-1.50209	0.137768935649287	0.260581821660098	-5.9725	Normal	CRYAB
NBR1	-0.915954	7.13845773053159	-5.22079	1.88739800234685e-06	2.24859041193303e-05	4.42158592299595	Normal	NBR1
BCAT1	-0.91552	6.08875388879361	-1.49098	0.140656662002266	0.264520180864839	-5.98872	Normal	BCAT1
TSPAN31	-0.914863	6.84962111348498	-4.0029	0.000158975954330899	0.00104106184379079	0.144907664309405	Normal	TSPAN31
GCDH	-0.914863	4.87962266738046	-4.77321	1.02130161382537e-05	9.64973787297961e-05	2.78360009765289	Normal	GCDH
FNBP1	-0.914552	7.11331880839306	-4.87038	7.11495359140773e-06	7.09982826489539e-05	3.13348113743418	Normal	FNBP1
ZNF615	-0.913421	5.71050238423592	-3.92806	0.000204910911992655	0.00130332225053323	-0.0970034	Normal	ZNF615
ZNF638	-0.912835	8.61784562210028	-5.06919	3.36573543275028e-06	3.66551849832356e-05	3.85943709650273	Normal	ZNF638
TASP1	-0.912786	4.81537293735931	-5.24158	1.7426159258719e-06	2.09524568546175e-05	4.49922218151782	Normal	TASP1
ZNF605	-0.912765	5.98260966363799	-3.53999	0.000732707223551683	0.00390477714276975	-1.30409	Normal	ZNF605
PTPRS	-0.911413	5.75762383738782	-4.81925	8.60879424751539e-06	8.36985919590664e-05	2.94894526761329	Normal	PTPRS
FAM89A	-0.911235	7.14592642094413	-3.99993	0.000160593688169134	0.00105106911916608	0.135250105830626	Normal	FAM89A
GDPD1	-0.909819	4.73773348495622	-3.85349	0.00026322253847668	0.00161385396500723	-0.335243	Normal	GDPD1
DTWD1	-0.909516	4.29923227961768	-4.62654	1.75195240075453e-05	0.000154232268738593	2.26214148150268	Normal	DTWD1
NFE2L2	-0.909439	6.58442665227525	-2.27117	0.0263527561249168	0.0740717588325506	-4.58686	Normal	NFE2L2
ITSN1	-0.908711	4.95978697298593	-6.26564	3.03873572185872e-08	5.83626247070574e-07	8.45619680360793	Normal	ITSN1
PTCH1	-0.907091	3.30128188706619	-7.30783	4.23347231454413e-10	1.33547843040794e-08	12.6582542373852	Normal	PTCH1
GSDME	-0.905218	6.90585243000183	-2.234	0.028822215543518	0.0793777750300831	-4.66527	Normal	GSDME
SYT2	-0.905094	4.67208507534878	-5.06569	3.41068951290773e-06	3.69911658354641e-05	3.84655434019823	Normal	SYT2
EFNB3	-0.904895	4.39447486948955	-5.16564	2.33116977271246e-06	2.67151145339656e-05	4.21625	Normal	EFNB3
LRRC75B	-0.904446	5.41781224910754	-4.04493	0.00013770183557802	0.000920758427639921	0.282014344421812	Normal	LRRC75B
SRPX	-0.903661	3.36449006404041	-2.82974	0.00614058799821806	0.0230002553970919	-3.27991	Normal	SRPX
NKAIN4	-0.903142	3.83715771528723	-3.166	0.00232569353190213	0.0102601554875457	-2.38498	Normal	NKAIN4
UST	-0.902382	2.98105658872809	-4.59119	1.9930962968315e-05	0.000172867590859701	2.13770121006436	Normal	UST
SHPRH	-0.90131	6.84288515434274	-3.6381	0.000534616968135837	0.00298039435680477	-1.00674	Normal	SHPRH
RGL1	-0.900964	6.47948015578599	-2.00166	0.0493696808639484	0.119985163940772	-5.12988	Normal	RGL1
TRAPPC11	-0.900762	6.07862563627982	-6.62613	7.01079012126645e-09	1.59750722471965e-07	9.89602424525834	Normal	TRAPPC11
CHST7	-0.899688	3.94165123065697	-3.41087	0.00110105796693497	0.00550528983467487	-1.68691	Normal	CHST7
INTS6-AS1	-0.899083	3.77781990963278	-5.06907	3.36721682249067e-06	3.66551849832356e-05	3.85900982262483	Normal	INTS6-AS1
FAM107B	-0.898923	6.17591216548925	-2.95181	0.00435033213966086	0.0172996095082752	-2.96393	Normal	FAM107B
BPTF	-0.89721	7.6112073192126	-5.81231	1.87138178778186e-07	2.93984809633469e-06	6.67584	Normal	BPTF
SAMD5	-0.896613	3.31951834984383	-4.6042	1.90081037898631e-05	0.000166338626378854	2.18344125660071	Normal	SAMD5
ZNF644	-0.896581	6.24192927507905	-3.74989	0.000371146651847619	0.0021614917912813	-0.661372	Normal	ZNF644
PLEKHA7	-0.896388	5.46116566412703	-3.50467	0.000819745492570807	0.00429259855212781	-1.40976	Normal	PLEKHA7
TMT1A	-0.894847	4.59090210334949	-2.71158	0.00849815242012774	0.0299927274135937	-3.57578	Normal	TMT1A
EEF1AKMT3	-0.894737	3.56764223178052	-5.25416	1.66036234812285e-06	2.00456297893227e-05	4.54626404280702	Normal	EEF1AKMT3
ATP7B	-0.894437	4.98402419502902	-2.87891	0.00535037029284095	0.0204983987549751	-3.15387	Normal	ATP7B
RILPL1	-0.893398	5.3796061213634	-3.85686	0.000260269559126949	0.00159992837944199	-0.324519	Normal	RILPL1
CTH	-0.893301	4.87999811095024	-2.69922	0.0087874799585697	0.0308469871435048	-3.60615	Normal	CTH
SLC6A15	-0.892932	6.22305430085426	-3.37993	0.00121231862758025	0.00597002060203701	-1.77714	Normal	SLC6A15
OSGEPL1	-0.892802	6.09054520792748	-3.45503	0.000958810497455826	0.00486873266449335	-1.55707	Normal	OSGEPL1
SIPA1L1	-0.892189	4.60417397664767	-2.55241	0.0129819100748106	0.0419908254487051	-3.95823	Normal	SIPA1L1
CLDND1	-0.89139	7.05131480719186	-3.62402	0.000559526739831411	0.00310158067639188	-1.04976	Normal	CLDND1
KANK1	-0.890346	5.83661431376749	-5.54606	5.34778626487961e-07	7.56675157428803e-06	5.65018765792799	Normal	KANK1
DYNC2I1	-0.890187	4.57602552273782	-7.15399	7.99837629246072e-10	2.37022590383905e-08	12.0315757195015	Normal	DYNC2I1
GPR137C	-0.88915	6.20672878754262	-2.40162	0.019101110529722	0.0575337607973018	-4.30293	Normal	GPR137C
LRIG2	-0.889006	4.8007234933129	-7.92467	3.27590782131461e-11	1.33946962658979e-09	15.1816549775597	Normal	LRIG2
MFN1	-0.888724	6.16097877777578	-3.20734	0.00205463179395278	0.00928064053196145	-2.26976	Normal	MFN1
AGO3	-0.888199	6.2088391173167	-2.72617	0.00816777006272976	0.0289923719558783	-3.53979	Normal	AGO3
DPP6	-0.887582	4.36857319869762	-1.67625	0.0983466627505703	0.202651112796829	-5.70374	Normal	DPP6
SPACA6	-0.886731	3.23724046354946	-7.65623	9.98679948324509e-11	3.6738273334132e-09	14.0820148991773	Normal	SPACA6
KAT6B	-0.885543	6.21981095612674	-5.14028	2.56815108322527e-06	2.89225076407376e-05	4.12215800804452	Normal	KAT6B
PHIP	-0.885507	8.45175442730525	-6.86129	2.67290061025313e-09	6.93948864188507e-08	10.8440888322127	Normal	PHIP
TSC22D1-AS1	-0.884703	2.9600959707936	-6.74322	4.34022220414017e-09	1.06553363107918e-07	10.3673596891092	Normal	TSC22D1-AS1
FOXO3	-0.884639	8.56757503817703	-6.45285	1.42163466872586e-08	2.98441553443612e-07	9.20163659576725	Normal	FOXO3
CNKSR1	-0.88305	4.12154698039817	-6.76376	3.9896731245583e-09	9.91924027896009e-08	10.4501632236357	Normal	CNKSR1
DHX32	-0.882706	7.63064037604261	-3.6345	0.000540882325748398	0.0030124604141706	-1.01775	Normal	DHX32
FCSK	-0.881603	5.22493670866605	-4.23889	7.02730909837557e-05	0.000516054269520884	0.925671380177295	Normal	FCSK
EML1	-0.880744	7.86779932252339	-2.69858	0.00880271017767472	0.0308910896934847	-3.60772	Normal	EML1
TMEM106B	-0.880197	7.32724494652554	-3.73207	0.000393540871831235	0.00227721998567039	-0.71689	Normal	TMEM106B
MIR100HG	-0.879944	3.53696111553542	-2.85417	0.00573553826376421	0.0217347659940802	-3.21752	Normal	MIR100HG
MED13L	-0.879808	6.72505104184282	-3.38997	0.00117511286652305	0.0058087403069284	-1.74793	Normal	MED13L
MAGI2-AS3	-0.878601	3.91630973504084	-4.37872	4.28588164496505e-05	0.000335344853823707	1.4003767899256	Normal	MAGI2-AS3
ARAP3	-0.878214	4.02944760392895	-6.8153	3.22888206562016e-09	8.21929089805912e-08	10.6582198720777	Normal	ARAP3
FEZ2	-0.877805	7.83733266504738	-3.80596	0.000308358978026913	0.00184905089787727	-0.485573	Normal	FEZ2
SCN3B	-0.876349	7.41742191142039	-2.35915	0.0212377433835095	0.0625093851531187	-4.39684	Normal	SCN3B
PRPF39	-0.875739	7.16682514004511	-3.61503	0.00057598719419366	0.00318530147213129	-1.07714	Normal	PRPF39
CFAP96	-0.874893	3.85126601547226	-4.09347	0.000116542097844373	0.000799311232147118	0.441401142153371	Normal	CFAP96
ZNF304	-0.874857	4.74779716838751	-3.46724	0.0009226659431021	0.00471580350274527	-1.52097	Normal	ZNF304
VPS9D1	-0.874686	4.35466811896519	-4.46267	3.17348675248098e-05	0.000259157042730441	1.68944450878045	Normal	VPS9D1
AMOT	-0.872327	6.75614837579474	-3.02436	0.00352938759818673	0.014542613576096	-2.77124	Normal	AMOT
KIF5A	-0.86988	3.8109885952518	-8.28391	7.37028716435147e-12	3.63404705351531e-10	16.6541902001911	Normal	KIF5A
FBXW8	-0.869447	5.58428705077524	-2.97159	0.00411050627037058	0.0164968505755126	-2.91175	Normal	FBXW8
PCNX1	-0.869156	3.77017420746842	-6.41045	1.68917457582184e-08	3.45328921336279e-07	9.03235920922805	Normal	PCNX1
POLR3B	-0.868933	6.09178308777991	-3.82562	0.000288851241790326	0.00174815333801417	-0.423519	Normal	POLR3B
DYNC2LI1	-0.868487	5.49891684269351	-4.21643	7.60279417646556e-05	0.000551414027569984	0.850224802756311	Normal	DYNC2LI1
PHF24	-0.868318	3.09630381940593	-10.0336	5.55413226320777e-15	6.14884359516445e-13	23.7599831932773	Normal	PHF24
TMEM147-AS1	-0.867356	4.25719288968966	-6.22969	3.51410080074953e-08	6.62989917954916e-07	8.31366055760965	Normal	TMEM147-AS1
IMPACT	-0.866758	3.70631410796394	-3.84472	0.000271037741423019	0.00165568835486852	-0.363048	Normal	IMPACT
KLHL29	-0.866635	8.34600467923621	-2.41323	0.0185515093829007	0.0561811516408617	-4.27702	Normal	KLHL29
ITPR1-DT	-0.866428	2.9418972283013	-5.4	9.451325396863e-07	1.24340026381376e-05	5.09491205491042	Normal	ITPR1-DT
RNF111	-0.866126	7.43138954202218	-3.22852	0.00192754703584143	0.00879462070979748	-2.21032	Normal	RNF111
ERGIC1	-0.865429	5.11125192793888	-4.52405	2.54326559367857e-05	0.000212728228042902	1.90267258749745	Normal	ERGIC1
JUP	-0.865055	5.35694792941409	-3.0889	0.00292270967238619	0.0124223100345715	-2.59688	Normal	JUP
UBR3	-0.863581	8.11416270817098	-4.25408	6.66246479666471e-05	0.000492963583788527	0.976792958992869	Normal	UBR3
CWF19L2	-0.863153	6.00091184833925	-4.59174	1.98910473256947e-05	0.00017264899435431	2.13963515043923	Normal	CWF19L2
ERMARD	-0.863037	5.58745976502024	-4.76007	1.07218275075388e-05	0.000100817825161032	2.73657528349959	Normal	ERMARD
DIO2	-0.862313	4.07390311579061	-4.57676	2.10057364106078e-05	0.000181385074892187	2.08703998656449	Normal	DIO2
HDAC4	-0.861215	4.10711023738468	-6.31908	2.44752967670037e-08	4.80297002610015e-07	8.66843721055027	Normal	HDAC4
RIMS2	-0.86108	7.42434861657149	-2.82669	0.00619301084302208	0.0231375301632805	-3.28768	Normal	RIMS2
CASP9	-0.85907	5.19750475515093	-7.02338	1.37132018820701e-09	3.8683755789926e-08	11.5007951339579	Normal	CASP9
RWDD3	-0.858793	7.12187346855941	-2.58562	0.0118997084499915	0.0392145685651925	-3.88	Normal	RWDD3
EIF3J-DT	-0.858055	6.00582744720107	-3.25424	0.00178312755576621	0.00821232412359359	-2.13775	Normal	EIF3J-DT
AASDH	-0.857982	6.39000974319352	-4.12762	0.000103571494683424	0.000723890107272172	0.554223406625963	Normal	AASDH
LINC00673	-0.857899	4.08863197052115	-4.6412	1.66051592061277e-05	0.00014717639220839	2.3138858592054	Normal	LINC00673
YPEL4	-0.857111	3.47938904208221	-5.75158	2.38078746246853e-07	3.62838193143743e-06	6.44047790654767	Normal	YPEL4
ABCD4	-0.856132	4.85782496366621	-6.69838	5.21592367060198e-09	1.23912556894949e-07	10.1866782104268	Normal	ABCD4
LRGUK	-0.854745	2.9684242297674	-7.4101	2.77180108638289e-10	9.18844230189356e-09	13.0755986229229	Normal	LRGUK
ZNF586	-0.853844	6.28218552349605	-4.44024	3.43970394606171e-05	0.000277804031707048	1.61191	Normal	ZNF586
ENTPD4	-0.853542	4.99026311008959	-4.94734	5.33256256552491e-06	5.47007182748556e-05	3.41292956385565	Normal	ENTPD4
LMF1	-0.852931	3.95592622931888	-8.32956	6.09812173295368e-12	3.15248716018553e-10	16.8412923504998	Normal	LMF1
SNHG10	-0.85276	4.6007457716767	-3.03896	0.00338275858066958	0.0140568951643617	-2.73206	Normal	SNHG10
FHIP2A	-0.852571	5.35704819198655	-7.07477	1.10936160969446e-09	3.20649223885824e-08	11.7094753493136	Normal	FHIP2A
CDC42EP4	-0.85124	5.99645539176568	-3.66484	0.000490202395921653	0.00276165392037475	-0.924765	Normal	CDC42EP4
VPS37A	-0.850821	6.04836083834146	-2.86179	0.00561421168790708	0.0213143882748591	-3.19795	Normal	VPS37A
LIPT2-AS1	-0.850242	3.78868365510448	-3.52519	0.000768043157942846	0.00406173341976534	-1.34845	Normal	LIPT2-AS1
ZNF627	-0.849081	7.25917695199557	-3.63333	0.000542938881651485	0.00302104683555248	-1.02133	Normal	ZNF627
NGLY1	-0.848549	7.27161360666059	-5.05776	3.51479887143227e-06	3.79798938823736e-05	3.81736146348213	Normal	NGLY1
RBFOX3	-0.847741	3.82252630639223	-1.90033	0.0616909803475047	0.142930632651129	-5.31839	Normal	RBFOX3
PSD2	-0.8477	5.01119700764485	-3.68917	0.000452863773003505	0.00257720300391613	-0.849826	Normal	PSD2
NDUFB4	-0.84667	5.16012802932938	-6.4933	1.20570024492019e-08	2.55857004957295e-07	9.36340388036182	Normal	NDUFB4
MFNG	-0.846608	4.36435297752772	-1.91713	0.0594844049160519	0.139081389059547	-5.28775	Normal	MFNG
ARHGAP24	-0.845966	2.87679047612511	-7.76634	6.32276217195726e-11	2.4568746386728e-09	14.5328788400179	Normal	ARHGAP24
EPAS1	-0.84557	5.44828723261538	-1.61217	0.111623725200591	0.222180822484957	-5.8058	Normal	EPAS1
SH3BGRL	-0.84401	6.63451031474557	-1.38197	0.171567440797037	0.306908866428339	-6.14181	Normal	SH3BGRL
AMN1	-0.841834	5.64045518339947	-3.76831	0.000349278537694277	0.00205041702843539	-0.603798	Normal	AMN1
UPF2	-0.841486	7.30837599539181	-5.17627	2.2383024934291e-06	2.5903826193679e-05	4.25577348302556	Normal	UPF2
ATP7A	-0.840545	5.17284334688123	-3.87536	0.000244644013150109	0.00151658610370657	-0.265655	Normal	ATP7A
ARMCX2	-0.839283	7.57348545387825	-3.50648	0.000815060860014608	0.00427187994295285	-1.40437	Normal	ARMCX2
MAPT	-0.838886	6.07183912832595	-2.33644	0.022465854283187	0.0652889549314512	-4.44649	Normal	MAPT
MAF	-0.836781	2.85877316161518	-6.40998	1.69238685579328e-08	3.45328921336279e-07	9.03049430573892	Normal	MAF
UTP20	-0.836356	5.54054488000159	-3.3529	0.00131817462789299	0.00638414331750898	-1.85552	Normal	UTP20
CALN1	-0.835651	2.96326515037651	-9.39427	7.51863296410605e-14	6.63392164163793e-12	21.1845868431712	Normal	CALN1
RAPGEF6	-0.835383	5.75601449091096	-4.85651	7.49306739264034e-06	7.43289483116098e-05	3.08333272892398	Normal	RAPGEF6
HEY1	-0.835055	7.67430351834057	-3.66469	0.000490443120964141	0.00276168427279952	-0.925229	Normal	HEY1
AIFM3	-0.834437	4.6486130689083	-3.40151	0.00113364652650327	0.00565137722536785	-1.71426	Normal	AIFM3
RNF157-AS1	-0.833734	2.70555826554864	-7.58706	1.33073340919785e-10	4.7465521449656e-09	13.7989470340211	Normal	RNF157-AS1
PTPRM	-0.833658	5.84900221712616	-1.72063	0.0899297734668375	0.189738563760039	-5.63091	Normal	PTPRM
CHD6	-0.833347	4.13196852401045	-7.73905	7.08140028391726e-11	2.68932790717699e-09	14.4211002718497	Normal	CHD6
SENP6	-0.833322	6.08208194282481	-7.10588	9.75658345079184e-10	2.83515068266068e-08	11.8359171036886	Normal	SENP6
ZNF518A	-0.832918	6.25596381082251	-3.64641	0.000520412813436447	0.00290673220641443	-0.981297	Normal	ZNF518A
C2orf49-DT	-0.832155	5.01779891655641	-3.3977	0.00114719637765323	0.00570438537786469	-1.7254	Normal	C2orf49-DT
AKR1C1	-0.830708	4.88247364706678	-1.93327	0.057427036040513	0.135268219176118	-5.25807	Normal	AKR1C1
ASTN1	-0.830566	2.91057831410141	-5.46209	7.42380611407157e-07	1.0036677966432e-05	5.33026411922042	Normal	ASTN1
STRBP	-0.83045	6.6690735785683	-4.86233	7.33213880308063e-06	7.30412978388381e-05	3.10435866349856	Normal	STRBP
KCNJ3	-0.83037	2.84537106116826	-7.82235	5.01048925255353e-11	1.98642200603769e-09	14.7623680499372	Normal	KCNJ3
SYDE2	-0.828787	5.23350011021819	-1.40325	0.165157236582912	0.298447824345623	-6.11279	Normal	SYDE2
ZFYVE26	-0.827771	5.58167050359957	-4.47835	2.99929649352128e-05	0.000246475800780618	1.74379752876861	Normal	ZFYVE26
TMEM74B	-0.827481	3.9711055415233	-5.26568	1.58840535738473e-06	1.92760464001136e-05	4.58937468627926	Normal	TMEM74B
PRDM10	-0.826873	4.96010001235951	-5.29208	1.43482067399493e-06	1.77424874703167e-05	4.68834294817265	Normal	PRDM10
FAM13A	-0.826416	5.11501347226913	-3.1997	0.0021024229176039	0.0094456098537832	-2.29116	Normal	FAM13A
FGFBP3	-0.825893	5.66317004262145	-1.47855	0.143943260971995	0.269234008209492	-6.00672	Normal	FGFBP3
WDR44	-0.825818	6.11617582246608	-4.03746	0.000141272897439466	0.00094088391115331	0.257570337211789	Normal	WDR44
POC1B	-0.825009	4.63848025586733	-3.96931	0.000178214460745852	0.00115544016400695	0.0359806953906734	Normal	POC1B
PTPN13	-0.824215	8.76814196694199	-2.45284	0.0167811202942543	0.0517682562179481	-4.18781	Normal	PTPN13
MAP3K4	-0.822733	7.8998152891115	-3.21404	0.00201364699569418	0.0091306597737524	-2.25101	Normal	MAP3K4
PROSER2	-0.821906	3.05705769094969	-5.51038	6.14872672138994e-07	8.54920711795153e-06	5.51403596236132	Normal	PROSER2
CAPN3	-0.821675	3.11150481692881	-7.96585	2.76092699655072e-11	1.14891767037314e-09	15.3504339693832	Normal	CAPN3
SNX16	-0.82163	4.0547048355069	-3.08388	0.00296612586489154	0.0125658797922391	-2.61053	Normal	SNX16
PTK2	-0.820083	7.08835229398225	-5.94852	1.08772896073684e-07	1.7877450075976e-06	7.20667324064841	Normal	PTK2
IPW	-0.819831	5.00514293602767	-2.82945	0.00614566348760676	0.0230119211956175	-3.28067	Normal	IPW
ARRDC3	-0.818774	8.54466230058642	-2.60339	0.0113545347973272	0.0378108586397941	-3.83778	Normal	ARRDC3
CRABP2	-0.818088	7.38917652219151	-1.30525	0.196268891683813	0.338459286393761	-6.24297	Normal	CRABP2
ZNF786	-0.817901	5.02098056079994	-3.39687	0.00115015469824673	0.00571425291444768	-1.72781	Normal	ZNF786
EML4	-0.817423	6.26163141649469	-4.5256	2.52899485817977e-05	0.000212135487210434	1.90809515134247	Normal	EML4
GALC	-0.816755	5.40604624463176	-3.31664	0.00147390742233641	0.00700242178217693	-1.95996	Normal	GALC
CREB1	-0.815476	6.98823004159001	-5.74326	2.46047327815011e-07	3.73044624277669e-06	6.40830102223568	Normal	CREB1
TDRP	-0.81514	4.71073103011763	-4.21883	7.53920384446055e-05	0.000548157107278467	0.858273997631478	Normal	TDRP
RB1CC1	-0.815066	8.43829001424715	-5.99554	9.01289126315691e-08	1.52181696364239e-06	7.39074079376514	Normal	RB1CC1
HEATR5B	-0.814479	7.16163789000219	-4.07603	0.000123753930863135	0.00083703307128466	0.384020539923435	Normal	HEATR5B
CRYZL1	-0.813781	6.46108399597549	-5.10534	2.93375125588776e-06	3.27258279352118e-05	3.9928441912574	Normal	CRYZL1
MYO6	-0.813585	5.11782968396662	-1.80664	0.0753065819880884	0.166363467550869	-5.48484	Normal	MYO6
KCNA2	-0.813273	3.70152607141459	-5.36766	1.07140081865972e-06	1.38163611065624e-05	4.97274375744201	Normal	KCNA2
ARMCX1	-0.812134	9.25959658091795	-4.10467	0.000112121264128632	0.000773966490911467	0.478369704630387	Normal	ARMCX1
HARS2	-0.810893	7.07693052448788	-5.78623	2.07540518309123e-07	3.22581189716233e-06	6.57466664884305	Normal	HARS2
ZNF781	-0.809523	4.23291291014436	-4.43939	3.45015454293334e-05	0.000278265041658575	1.60899272910393	Normal	ZNF781
HHIP-AS1	-0.808261	3.82938792487077	-4.67145	1.48625235983712e-05	0.000133751314744545	2.42094967030016	Normal	HHIP-AS1
KMT2E	-0.806774	8.41996078969509	-5.69958	2.92426217883978e-07	4.34060646417691e-06	6.23955789022136	Normal	KMT2E
ZNF654	-0.806264	5.95636624809136	-4.94065	5.4683704146324e-06	5.59471027164003e-05	3.38854762640745	Normal	ZNF654
LINC00648	-0.805477	3.06616773921435	-3.45813	0.000949524870431979	0.00482994120265248	-1.54793	Normal	LINC00648
DCBLD2	-0.805367	4.79562444290931	-4.86162	7.35150823765144e-06	7.31721366996095e-05	3.10180358766699	Normal	DCBLD2
SMIM14	-0.804978	6.48578195890578	-3.70783	0.000426069408661849	0.00244375587030635	-0.792101	Normal	SMIM14
POGLUT1	-0.804975	6.00830189336589	-3.07747	0.00302252345678454	0.0127587455990527	-2.62797	Normal	POGLUT1
TMEM39A	-0.804859	4.7620739118563	-6.99733	1.52676050401773e-09	4.27602255719525e-08	11.3951120417592	Normal	TMEM39A
MAST4	-0.804065	4.17280334685383	-3.86404	0.000254095279185927	0.00156689863439141	-0.301696	Normal	MAST4
BOD1L1	-0.80381	6.41555656786077	-3.53581	0.000742537017007093	0.00395357164000828	-1.31665	Normal	BOD1L1
PACRGL	-0.803804	3.97652618387571	-5.9742	9.81640467191342e-08	1.6339788485802e-06	7.30713011454492	Normal	PACRGL
GABRG2	-0.80356	4.51068658643213	-1.36654	0.176333399280975	0.313193951954327	-6.16259	Normal	GABRG2
LINC03048	-0.802952	4.79369094994337	-5.78502	2.08536538229785e-07	3.23700565625201e-06	6.56998599884286	Normal	LINC03048
DBT	-0.802428	4.06562257897125	-5.86767	1.50162429385973e-07	2.40075764147738e-06	6.89114026218511	Normal	DBT
MED17	-0.802282	6.34246124640853	-4.74859	1.11867943424018e-05	0.000104686628076623	2.69552169943345	Normal	MED17
IGSF9	-0.802257	7.60175399611419	-3.32171	0.00145112039659321	0.00692231620082167	-1.9454	Normal	IGSF9
COL4A2	-0.801114	4.44190442674658	-1.76523	0.0820781322769891	0.177480538468853	-5.55597	Normal	COL4A2
MCAM	-0.800814	4.99566517410673	-4.22748	7.31435668304377e-05	0.000534125548696444	0.887292824391086	Normal	MCAM
IRAK1BP1	-0.80027	5.95635358686976	-3.0486	0.00328894732291181	0.0137253900548969	-2.70608	Normal	IRAK1BP1
ZNF785	-0.800004	4.70280081278499	-3.69569	0.000443325022737847	0.00253159082327428	-0.829681	Normal	ZNF785
FKBP14	-0.798393	3.21939148960283	-5.32639	1.25688709000841e-06	1.58427175093971e-05	4.81724011081094	Normal	FKBP14
NKTR	-0.79661	6.55841458028739	-3.10852	0.0027584714466131	0.0118487051339695	-2.54332	Normal	NKTR
NEUROD2	-0.796202	3.70283206379771	-5.62062	3.99136766952883e-07	5.83296383585564e-06	5.93572500963115	Normal	NEUROD2
DMXL1	-0.795997	7.31172383017103	-2.8892	0.00519742724195331	0.0200170031783138	-3.12729	Normal	DMXL1
RFX3	-0.79461	4.7353102898474	-4.52491	2.53534364348063e-05	0.000212516126116037	1.90567896777769	Normal	RFX3
LEPROT	-0.794255	6.83436956448133	-3.43555	0.00101927385739384	0.00514459299635128	-1.61449	Normal	LEPROT
PCDHAC2	-0.793556	4.0903887351492	-2.521	0.0140867552910359	0.0449328821256609	-4.03147	Normal	PCDHAC2
SCG5	-0.792542	8.54134814532548	-1.39941	0.166301097954459	0.300098936567058	-6.11806	Normal	SCG5
MICOS10	-0.792443	5.25748542944521	-4.64858	1.61622464414797e-05	0.000143684819689973	2.33998846568529	Normal	MICOS10
H2BC7	-0.792303	5.82876222936707	-2.59572	0.0115871139160515	0.0384761691581393	-3.85604	Normal	H2BC7
PDE3A	-0.790757	2.91496263906458	-9.05544	3.02689729425167e-13	2.22003998425271e-11	19.808074364176	Normal	PDE3A
ZNF692	-0.790626	6.18717218642021	-3.60698	0.000591131827532086	0.00325219502863996	-1.10164	Normal	ZNF692
ONECUT2	-0.790512	6.29461798035266	-2.72405	0.00821512961828878	0.0291255842377689	-3.54504	Normal	ONECUT2
MCCC1	-0.790392	4.77851790751609	-5.93031	1.16982229205466e-07	1.90400341154804e-06	7.13545950642457	Normal	MCCC1
ODF2L	-0.789813	3.81065279315645	-6.42411	1.5979114550589e-08	3.29551685854415e-07	9.08688128420978	Normal	ODF2L
KRBOX4	-0.78932	7.20414592860631	-3.67918	0.000467846141065102	0.00264686196377209	-0.880619	Normal	KRBOX4
CAPZA2	-0.788845	7.52779714869281	-3.13862	0.00252325555510586	0.0109871628716762	-2.46068	Normal	CAPZA2
PHF3	-0.788463	5.66364111717347	-7.44003	2.44846137748687e-10	8.2565213404622e-09	13.1978498736581	Normal	PHF3
RBKS	-0.78743	5.27840513027672	-2.57006	0.0123962278860214	0.0405321076184067	-3.91677	Normal	RBKS
MAOB	-0.786553	4.75582688279146	-1.32865	0.188466794603577	0.328475661892867	-6.21269	Normal	MAOB
AR	-0.786048	3.37957728037935	-7.80495	5.38602724958293e-11	2.11388059444333e-09	14.6910640046984	Normal	AR
NHLH1	-0.785899	5.52958865718676	-2.06449	0.0428425666916394	0.107502594280705	-5.00865	Normal	NHLH1
NBEA	-0.785496	9.06327399448494	-2.24834	0.0278461464439828	0.0772151532419985	-4.63515	Normal	NBEA
CRACD	-0.784177	7.9320681699085	-3.54568	0.000719529892237062	0.00384678054004643	-1.287	Normal	CRACD
CYFIP1	-0.783601	6.67621984462517	-1.51174	0.135299779758015	0.257058307523088	-5.95833	Normal	CYFIP1
STOX2	-0.782947	7.1547792349123	-2.1452	0.0355628380784568	0.0932997775208339	-4.8481	Normal	STOX2
EPDR1	-0.781353	3.83056486728777	-1.84082	0.0700730170610012	0.157108684602761	-5.42499	Normal	EPDR1
ATF7IP	-0.780195	7.45555659244251	-3.20742	0.00205418629835424	0.00928064053196145	-2.26956	Normal	ATF7IP
WDR11	-0.77977	7.53204896939198	-3.72624	0.000401133653434356	0.00231317121525905	-0.734992	Normal	WDR11
USP53	-0.778718	4.35277647051239	-3.50893	0.00080877205444926	0.004244606466441	-1.39708	Normal	USP53
GATM	-0.77871	5.52132107713807	-1.97958	0.0518586287050509	0.124833027252056	-5.17171	Normal	GATM
ZBTB11	-0.778138	7.39349561575421	-4.50048	2.76930405830044e-05	0.000229018908556417	1.82063574587406	Normal	ZBTB11
BRWD1	-0.7778	5.01298338318414	-5.82776	1.75996020457603e-07	2.77595873665318e-06	6.73587251255307	Normal	BRWD1
SLC17A7	-0.77758	7.25174966225256	-2.79744	0.00671679120688156	0.0247177852967457	-3.36179	Normal	SLC17A7
PPP3CB	-0.776766	6.85002247003636	-5.51433	6.0546245921958e-07	8.43836337166481e-06	5.52907957415118	Normal	PPP3CB
MCCC2	-0.775759	4.96360824346368	-5.47379	7.09285091306401e-07	9.68970960009385e-06	5.3747298106057	Normal	MCCC2
FBXO15	-0.774005	5.19796505497114	-2.59433	0.0116296552632429	0.0385831066146962	-3.85934	Normal	FBXO15
THOC1	-0.773097	8.27048511793961	-4.48311	2.94837515818726e-05	0.00024263101319304	1.76028689626493	Normal	THOC1
MCM3AP-AS1	-0.773037	4.93137121047917	-2.91242	0.00486691755995043	0.0189367631187063	-3.06702	Normal	MCM3AP-AS1
LERFS	-0.772981	4.01541619138208	-1.16575	0.247844003567597	0.401497705945024	-6.4128	Normal	LERFS
ADGRV1	-0.772961	6.33983566697797	-2.89622	0.00509533909278496	0.0196819632171927	-3.1091	Normal	ADGRV1
DYRK3	-0.772678	4.67687705243555	-2.93012	0.00462810618705696	0.0181641558879978	-3.02082	Normal	DYRK3
PCYT1B	-0.772488	3.34209739820883	-5.15778	2.40219490987636e-06	2.73421505988352e-05	4.18708232281895	Normal	PCYT1B
ANKIB1	-0.772466	7.00901045136333	-4.23308	7.17208944469221e-05	0.000524716144847027	0.906121004347522	Normal	ANKIB1
ZNF662	-0.772159	5.64801067274883	-2.99591	0.00383242411041182	0.0155402546425994	-2.84722	Normal	ZNF662
LRRC49	-0.771858	7.77328883470222	-4.79274	9.49945120510471e-06	9.10752123299868e-05	2.85367074378897	Normal	LRRC49
GPAM	-0.771388	5.43209958445834	-3.26726	0.00171398345769321	0.00795947600950921	-2.10087	Normal	GPAM
RSBN1	-0.77098	7.87655624160479	-3.92881	0.000204397860069239	0.00130217637780267	-0.0946162	Normal	RSBN1
KIF21A	-0.770494	6.44040894555677	-2.38731	0.0197985051131352	0.0591334837115404	-4.33473	Normal	KIF21A
TRIT1	-0.769518	6.94591210642501	-4.26503	6.41060878948035e-05	0.000476431248540544	1.01375273530614	Normal	TRIT1
TCEANC	-0.768626	3.47746970414599	-3.98336	0.000169905595609439	0.00110584701302095	0.0814966073426771	Normal	TCEANC
CTNNB1	-0.768209	6.51455873645846	-5.14158	2.5553867819543e-06	2.88587405452137e-05	4.12700004164736	Normal	CTNNB1
NUDT13	-0.766515	3.78520373078564	-5.0434	3.71146407041206e-06	3.99578264828308e-05	3.76450857968243	Normal	NUDT13
TAOK3	-0.765178	6.75386901735185	-2.88419	0.00527135741971199	0.0202353219889827	-3.14024	Normal	TAOK3
CREBZF	-0.764235	6.55609883452744	-6.6742	5.7589376689619e-09	1.34892482126283e-07	10.0893318993032	Normal	CREBZF
CTTNBP2NL	-0.764043	5.19120966937433	-3.0333	0.00343894923323	0.0142349450624177	-2.74728	Normal	CTTNBP2NL
MITD1	-0.763732	7.03483638214265	-3.58793	0.000628506279825094	0.00343366908461242	-1.15949	Normal	MITD1
AGT	-0.763514	4.25969599977122	-1.44313	0.153638792156141	0.282328723136911	-6.05726	Normal	AGT
ESRRB	-0.763348	3.10242254260572	-4.78295	9.85078771125297e-06	9.38303521035338e-05	2.81853347797588	Normal	ESRRB
CUX1	-0.762332	6.4382742322756	-5.53316	5.62477956458697e-07	7.89554882660623e-06	5.60091769379234	Normal	CUX1
ATXN7	-0.762134	5.66455891459355	-3.96599	0.000180229347777798	0.00116721379479717	0.0252651733102525	Normal	ATXN7
BTBD8	-0.761728	2.89997805520763	-6.0289	7.88518693401552e-08	1.35281679343088e-06	7.52163590684728	Normal	BTBD8
FBXL3	-0.761711	8.59472884108491	-4.05585	0.000132640598093179	0.000890977343230369	0.31777446834012	Normal	FBXL3
ERRFI1	-0.76097	7.14855343946177	-3.42823	0.00104288977753784	0.00523900322748571	-1.63599	Normal	ERRFI1
ZNF506	-0.760773	5.33652930070883	-3.13896	0.00252073422793651	0.010980258413079	-2.45975	Normal	ZNF506
FAM200C	-0.759466	6.26804213648599	-1.36462	0.176934896178752	0.313918133266827	-6.16517	Normal	FAM200C
IGSF11	-0.759245	6.70263603514988	-1.50486	0.137057942773833	0.259540900185724	-5.96845	Normal	IGSF11
ZC3H6	-0.759075	5.22116467267776	-3.788	0.000327273094841638	0.00194556725834176	-0.54207	Normal	ZC3H6
MED23	-0.758364	5.38622797271678	-6.22512	3.57958884877808e-08	6.7426123820884e-07	8.29555491221448	Normal	MED23
PISD	-0.757621	5.84338323067007	-3.85896	0.000258453627307829	0.00159112093189915	-0.317864	Normal	PISD
PDPR	-0.757034	5.89687904045471	-2.669	0.00953325684847911	0.0329522147619742	-3.67993	Normal	PDPR
ADPRM	-0.756131	5.6883	-3.88218	0.000239119447686743	0.00148705178516371	-0.243932	Normal	ADPRM
SLC9A3-AS1	-0.75588	4.94794555027573	-2.00365	0.049151150825017	0.119591282382661	-5.1261	Normal	SLC9A3-AS1
ACKR3	-0.755649	5.52235474763574	-1.03942	0.302345273377035	0.461046601529478	-6.55069	Normal	ACKR3
NUDT12	-0.755468	4.3945249737505	-2.01048	0.0484057794205246	0.118367383893455	-5.11308	Normal	NUDT12
ALDH1A3	-0.755379	3.44338374560775	-2.48795	0.0153402879847798	0.0480818054223801	-4.10772	Normal	ALDH1A3
FRMPD4	-0.75477	3.34903369995791	-5.07879	3.24523360460234e-06	3.55250152518736e-05	3.89484040256442	Normal	FRMPD4
ST3GAL3-AS1	-0.754149	5.96032508975591	-1.765	0.0821183461601228	0.177502079975878	-5.55637	Normal	ST3GAL3-AS1
TRIP12	-0.753783	6.94398477456219	-4.36137	4.55894654811066e-05	0.000354299587695885	1.34101380981335	Normal	TRIP12
KDM6B	-0.753616	5.29007348690002	-4.02728	0.000146279521968303	0.000967638213245792	0.224327235620233	Normal	KDM6B
CREB3L2	-0.753293	5.17856	-3.73846	0.000385362037943339	0.00223761678142755	-0.696992	Normal	CREB3L2
ZSWIM6	-0.75314	8.23308250695845	-4.10481	0.000112070254169289	0.000773966490911467	0.478804775353422	Normal	ZSWIM6
GEMIN8	-0.751955	4.47859684560984	-4.54204	2.38283245772002e-05	0.000201895587663136	1.96547287590045	Normal	GEMIN8
ECEL1	-0.751455	4.06066511737215	-3.64931	0.000515547908548151	0.00288367717197929	-0.972421	Normal	ECEL1
ADAMTS1	-0.751222	4.35485297884346	-1.33451	0.186550654985782	0.326109330591115	-6.20503	Normal	ADAMTS1
FIG4	-0.750244	7.15979444821988	-3.97524	0.000174662985438886	0.00113304042792997	0.0551685366531895	Normal	FIG4
FBXL4	-0.749399	4.67025851506073	-3.3716	0.00124407522139042	0.00609825510568777	-1.80136	Normal	FBXL4
HS3ST3A1	-0.74923	3.21772691596065	-3.86596	0.000252470353898016	0.00155933663315433	-0.295597	Normal	HS3ST3A1
KMT2C	-0.749072	6.93443692975697	-4.08731	0.000119040763386924	0.00081430165576435	0.421125726860114	Normal	KMT2C
EXOC6B	-0.74872	4.06770326488824	-6.92691	2.04051378393056e-09	5.51738001254034e-08	11.1096794621025	Normal	EXOC6B
DAB2IP	-0.747209	4.49180572667443	-4.12422	0.000104794233193699	0.000728962849157114	0.542997195196031	Normal	DAB2IP
KDM5C	-0.746444	5.58625638673678	-5.41336	8.97337668484412e-07	1.18717672375023e-05	5.1454799812263	Normal	KDM5C
ARMCX3	-0.745821	6.81779340343029	-5.86029	1.54641477595334e-07	2.4626405567006e-06	6.86238858958216	Normal	ARMCX3
CACNG3	-0.7454	3.87723063215931	-2.57848	0.0121250960351765	0.0398231183802957	-3.89688	Normal	CACNG3
LAMA1	-0.745103	5.12262057901219	-1.44741	0.152442402766795	0.281098616666929	-6.05122	Normal	LAMA1
DCP1A	-0.744404	6.75552688397373	-4.60246	1.91295198307956e-05	0.000167151835602671	2.17729759215961	Normal	DCP1A
FBN1	-0.743035	2.96466064187336	-7.73523	7.19437709753695e-11	2.71466286944039e-09	14.4054874233708	Normal	FBN1
KCNA5	-0.742968	5.59433700410864	-1.54453	0.127167198242851	0.245485617927266	-5.90953	Normal	KCNA5
ANGPT1	-0.741992	2.99375719547608	-7.06156	1.17149082646078e-09	3.35303532890665e-08	11.6558297680345	Normal	ANGPT1
NETO1-DT	-0.741878	3.2326018853944	-2.2844	0.0255197331017965	0.072284351423988	-4.55867	Normal	NETO1-DT
DACT1	-0.741228	3.33772206752792	-2.97532	0.00406663613036058	0.0163319558486589	-2.90187	Normal	DACT1
LAMTOR3	-0.740932	8.0699976124081	-4.94803	5.31887994097573e-06	5.46080980816712e-05	3.41542050319181	Normal	LAMTOR3
LIPG	-0.739958	3.7942356614111	-1.86037	0.0672202802516972	0.152401466142517	-5.39031	Normal	LIPG
TBPL1	-0.739326	7.85417397984675	-3.77754	0.000338789879157681	0.00200026178324181	-0.57488	Normal	TBPL1
CEP104	-0.739023	5.22570249920791	-4.04151	0.000139326983122452	0.000930704468240187	0.270812003381701	Normal	CEP104
ERBB3	-0.73807	2.8971558310385	-6.79255	3.54506430606066e-09	8.92732395528366e-08	10.566346677534	Normal	ERBB3
KDM5A	-0.737813	5.44392061966694	-3.91186	0.000216415669562956	0.00136539671092542	-0.149009	Normal	KDM5A
ATP1A2	-0.737081	5.33542101408737	-1.06517	0.290620185728155	0.448427136134575	-6.52382	Normal	ATP1A2
CSMD2	-0.73678	3.52814437691008	-7.27342	4.88144163990754e-10	1.51144373731702e-08	12.5179440287654	Normal	CSMD2
PDE6B	-0.736699	5.99802	-2.01666	0.0477383981360803	0.116978513703676	-5.10124	Normal	PDE6B
C2CD5	-0.736675	9.70262921604077	-3.57828	0.000648276271499774	0.0035252650815801	-1.1887	Normal	C2CD5
PXK	-0.7365	5.60742929069345	-4.1954	8.18275650882618e-05	0.000589831987905868	0.779791936449758	Normal	PXK
RANBP10	-0.736204	4.80496541664345	-5.0241	3.99259154001657e-06	4.25163899474542e-05	3.69364265759146	Normal	RANBP10
CRNKL1	-0.73606	7.01949136749218	-3.46106	0.000940805711899479	0.00479806824386805	-1.53927	Normal	CRNKL1
KIAA1217	-0.735788	3.18686	-5.19631	2.07309067507131e-06	2.42549542093338e-05	4.33032455057358	Normal	KIAA1217
SSBP3	-0.734595	7.21388102614937	-1.56593	0.122073028503775	0.237763815683287	-5.87716	Normal	SSBP3
TMEM260	-0.733921	6.6892396991801	-3.29967	0.001552592429177	0.00729954813958015	-2.00856	Normal	TMEM260
GSPT2	-0.732293	6.57415343017908	-2.11931	0.0377706050698552	0.0975006710283216	-4.90018	Normal	GSPT2
MARK3	-0.731688	6.85981871911697	-4.08624	0.000119479226833552	0.000816116837538844	0.417612032627075	Normal	MARK3
TNRC6B	-0.731282	6.35717959553888	-3.49816	0.000836834467182977	0.00436071797824614	-1.42917	Normal	TNRC6B
CDO1	-0.730957	7.38606589796329	-2.92904	0.00464241194804102	0.0182081230649269	-3.02366	Normal	CDO1
CAHM	-0.730736	4.9210766759494	-1.78236	0.0792173529556415	0.172791010582612	-5.52672	Normal	CAHM
RBM25	-0.729844	7.75215847630265	-3.63943	0.000532310632524961	0.00296894737294696	-1.00266	Normal	RBM25
HERPUD2	-0.729344	6.51667466324454	-5.23215	1.80686937258021e-06	2.16142834732199e-05	4.4639986958601	Normal	HERPUD2
LINC00685	-0.72858	3.76718479270444	-3.95357	0.00018798248364151	0.00120971388236283	-0.0148715	Normal	LINC00685
NCOA1	-0.728506	7.41690113213592	-4.54311	2.37363812294776e-05	0.000201261874080867	1.96919954060212	Normal	NCOA1
HOMER1	-0.728382	6.9015282974887	-2.31961	0.0234159679683606	0.0673331007372485	-4.483	Normal	HOMER1
ANKS1A	-0.728275	7.5958423367588	-2.7803	0.00704230353309078	0.0257449943803178	-3.40493	Normal	ANKS1A
RB1	-0.728133	4.68843558525694	-1.5627	0.122832180819641	0.238925185134839	-5.88207	Normal	RB1
LRP5	-0.727158	3.29278025886937	-4.81995	8.58630840722083e-06	8.35491949906604e-05	2.95147676576797	Normal	LRP5
MYO9A	-0.727114	7.06747830749813	-3.39791	0.00114641414928958	0.00570291226872116	-1.72476	Normal	MYO9A
ELP2	-0.726991	5.55398964811095	-5.80989	1.88940912291535e-07	2.96420000767536e-06	6.66646865315588	Normal	ELP2
ACAD8	-0.726653	5.90373698238182	-3.03232	0.00344872909299427	0.0142703934789449	-2.7499	Normal	ACAD8
ADGRB3-DT	-0.726089	5.70078166019196	-1.57394	0.120207765675995	0.235538175022174	-5.86493	Normal	ADGRB3-DT
ZGLP1	-0.725465	5.06181743947974	-4.41981	3.70087859235028e-05	0.000294839173667553	1.54149868241176	Normal	ZGLP1
SMPD3	-0.724025	4.37868984484401	-4.73644	1.17002115630893e-05	0.000109056380216722	2.6521346406392	Normal	SMPD3
TMEM42	-0.722982	5.68988417727344	-3.70642	0.000428041832933751	0.00245386952099539	-0.796474	Normal	TMEM42
ACSL6	-0.722272	6.95057697813233	-1.85992	0.0672837373601538	0.152486415203052	-5.3911	Normal	ACSL6
PMS2P1	-0.722238	6.89659166178547	-3.94398	0.000194181218742775	0.00124452026321489	-0.0457799	Normal	PMS2P1
ZBED5	-0.720765	8.47413747012392	-4.4287	3.5849113795931e-05	0.00028696408621777	1.57212642766341	Normal	ZBED5
EPHA3	-0.720377	2.71848267046928	-7.428	2.57357550943138e-10	8.65355547368974e-09	13.1487299308701	Normal	EPHA3
SELENOO	-0.719973	4.51876652152905	-3.27655	0.00166614130915326	0.00776495959607368	-2.07445	Normal	SELENOO
JMJD1C	-0.719575	6.1147421664564	-4.85828	7.44375955450198e-06	7.39648758442682e-05	3.08972644408639	Normal	JMJD1C
ARHGEF40	-0.718837	5.8647051847626	-4.46837	3.10909227263599e-05	0.00025460710271726	1.70918030249377	Normal	ARHGEF40
ANO5	-0.718815	3.72536690053709	-3.00281	0.003756825858522	0.0152759360532764	-2.82886	Normal	ANO5
PPP1R1B	-0.718007	3.65117952757076	-4.82392	8.46040043641568e-06	8.2598002596787e-05	2.96577582337742	Normal	PPP1R1B
TSTD2	-0.716903	6.8796398288125	-3.66404	0.0004914789169525	0.0027648634182347	-0.927224	Normal	TSTD2
TMTC1	-0.716629	3.18460569831216	-6.1327	5.19645819270128e-08	9.33850488382076e-07	7.93017236982152	Normal	TMTC1
NUP35	-0.715479	7.62392729679606	-3.10986	0.00274761207504904	0.0118150339687433	-2.53966	Normal	NUP35
EEIG1	-0.714762	4.99853644627041	-4.13641	0.000100464851952894	0.000706489243760993	0.583357020235975	Normal	EEIG1
STX17	-0.71431	4.00899256760983	-5.3692	1.06504037313299e-06	1.37494486014473e-05	4.97854383547936	Normal	STX17
BIRC6	-0.713962	7.72990320912114	-3.2574	0.00176608686419939	0.00814343000054219	-2.12879	Normal	BIRC6
HECTD4	-0.713529	7.50186821075764	-4.1623	9.18290487665335e-05	0.000652703747592532	0.669370170402396	Normal	HECTD4
OXR1	-0.713443	7.2256106296592	-2.82152	0.00628287535464892	0.0234210744240169	-3.30084	Normal	OXR1
LMBR1L	-0.713153	6.45681436613391	-4.96465	4.99643027952236e-06	5.15682579860992e-05	3.47606205121407	Normal	LMBR1L
ATR	-0.711292	6.20927740932008	-3.48767	0.000865080502750728	0.00447409418236218	-1.46039	Normal	ATR
GIN1	-0.711291	5.61202892686299	-2.95986	0.00425117391804688	0.0169858787634594	-2.94272	Normal	GIN1
TMEM108-AS1	-0.711151	3.25545157692126	-4.24936	6.77388565442197e-05	0.000499946843739886	0.960888102407308	Normal	TMEM108-AS1
RLF	-0.710421	6.9816431440214	-2.91143	0.00488057718556419	0.0189647593617867	-3.0696	Normal	RLF
AKTIP	-0.709491	7.12687420297373	-2.24729	0.0279167249863155	0.077319510907343	-4.63736	Normal	AKTIP
KANSL1	-0.707811	8.56477168152795	-4.54767	2.33468728249679e-05	0.000198965542920115	1.98514967452409	Normal	KANSL1
GABPB1-IT1	-0.707639	4.51567240726428	-3.39398	0.00116054289013048	0.00574671760765735	-1.73624	Normal	GABPB1-IT1
PAPOLG	-0.706172	5.67159358472132	-3.6034	0.000597996103761981	0.00328623600305572	-1.11254	Normal	PAPOLG
CLDN15	-0.705948	5.83320419349951	-5.9489	1.08610003847859e-07	1.78757138170355e-06	7.20814015697553	Normal	CLDN15
DYNC1I2	-0.704713	4.99040940634391	-2.12238	0.0375030455889141	0.0969165910561345	-4.89404	Normal	DYNC1I2
DNAJC16	-0.704328	5.58087480923052	-3.1656	0.00232850524782084	0.0102648418794807	-2.3861	Normal	DNAJC16
TNRC6A	-0.703447	6.46724403996241	-3.68903	0.000453069433070216	0.00257720300391613	-0.850255	Normal	TNRC6A
PTPRF	-0.703283	6.86897744360128	-3.14429	0.00248114038422173	0.0108399785587647	-2.44506	Normal	PTPRF
ADCY8	-0.703146	3.01649550366767	-6.9258	2.04988910121511e-09	5.52998818454238e-08	11.1051690551687	Normal	ADCY8
SEZ6L	-0.703003	3.81215514977037	-2.73488	0.00797630555198902	0.0284850717141178	-3.51824	Normal	SEZ6L
IMPDH1	-0.702989	8.15350555457771	-1.07504	0.286210042537393	0.443799530810823	-6.51335	Normal	IMPDH1
EXTL2	-0.702773	6.97667310169984	-2.73947	0.00787693136355253	0.0281816431558808	-3.50685	Normal	EXTL2
NRCAM	-0.702619	7.3140979662007	-2.25691	0.0272769963153782	0.0760483136499897	-4.61707	Normal	NRCAM
EPHA8	-0.702547	5.5468704725867	-3.12618	0.00261815213442048	0.0113433478210882	-2.49492	Normal	EPHA8
LIX1L	-0.702449	6.58985327762283	-4.06503	0.00012852377013705	0.00086629893311791	0.347889812557849	Normal	LIX1L
BSPRY	-0.702058	3.9968579806078	-2.7959	0.00674551530969418	0.0247990670925004	-3.36568	Normal	BSPRY
CELF4	-0.701995	5.34948879264624	-2.22992	0.029105423832889	0.0800075307282624	-4.67382	Normal	CELF4
PHKA2	-0.701461	4.95998239830634	-5.83992	1.67692184574812e-07	2.65211291911781e-06	6.78314063559095	Normal	PHKA2
GDAP2	-0.701109	4.54669222052783	-3.10395	0.00279593944130599	0.0119614835376324	-2.55582	Normal	GDAP2
SCRG1	-0.701001	4.66965182979662	-1.00054	0.320648164160074	0.481177264247886	-6.59005	Normal	SCRG1
ZNF385C	-0.700854	3.39925934515054	-5.93313	1.15672540961255e-07	1.89055329830129e-06	7.14647842529457	Normal	ZNF385C
REV1	-0.700563	5.27861674437251	-4.59858	1.94016221106443e-05	0.00016927734979064	2.16367022185655	Normal	REV1
GTF2H5	-0.700242	3.51693107662516	-5.53564	5.57039146782236e-07	7.82856812872999e-06	5.61039719258971	Normal	GTF2H5
OPN3	-0.699814	4.67827143222966	-2.55735	0.0128156148132963	0.0416312217886791	-3.94666	Normal	OPN3
HMGN3	-0.699665	10.0512221812011	-4.07987	0.000122131303725312	0.000829659669281241	0.396631947453485	Normal	HMGN3
FZD7	-0.698621	4.16960859099291	-1.34143	0.184306004624845	0.323099934907761	-6.19594	Normal	FZD7
LFNG	-0.697731	4.93042804985867	-4.6477	1.62144997952678e-05	0.000143942818980114	2.33687184419196	Normal	LFNG
BCAS3	-0.697661	5.23150849530724	-3.32661	0.00142944086236123	0.00684393656458955	-1.93133	Normal	BCAS3
ACAP2	-0.697063	5.37093384271042	-3.17752	0.00224698934707576	0.00998803787421746	-2.35299	Normal	ACAP2
CAMK2N1	-0.696365	5.3587511985748	-1.9681	0.0531934042782632	0.127392775348045	-5.19327	Normal	CAMK2N1
CSNK1G3	-0.696258	5.35189603950634	-1.90106	0.0615938947074522	0.142733877249595	-5.31706	Normal	CSNK1G3
ADAM11	-0.695938	4.38166489472786	-3.73949	0.000384052060565015	0.00223123744420873	-0.693765	Normal	ADAM11
SLC35A5	-0.695171	7.22811949147667	-3.02192	0.00355453831307089	0.0146205773234795	-2.7778	Normal	SLC35A5
UBR1	-0.694868	5.82509429560603	-3.3522	0.00132101206444423	0.00639260889742393	-1.85754	Normal	UBR1
DPP8	-0.69457	7.1199558371606	-4.08768	0.000118890291821182	0.000813989250012584	0.42233455629835	Normal	DPP8
AFDN	-0.694113	5.32096881926595	-5.12018	2.77262773038987e-06	3.10465519237835e-05	4.04771928049437	Normal	AFDN
MYD88	-0.694107	5.63124197398203	-2.17962	0.032802188354908	0.0877803212587522	-4.778	Normal	MYD88
EBLN2	-0.693849	6.55268724773995	-3.1103	0.00274407294827914	0.0118041407800791	-2.53847	Normal	EBLN2
LINC03112	-0.693794	5.04179020204012	-1.37322	0.174259380274444	0.310355718245651	-6.15363	Normal	LINC03112
INTS8	-0.69379	8.02410227188966	-5.06115	3.46991519464574e-06	3.75640727021843e-05	3.82983929133752	Normal	INTS8
RTN1	-0.693581	9.6257743988378	-2.14183	0.035844086594986	0.0938000452610742	-4.85492	Normal	RTN1
SLC6A17	-0.693232	4.72302706505631	-5.13491	2.62129748417007e-06	2.94644884834634e-05	4.10225350403585	Normal	SLC6A17
CTSO	-0.693218	4.25806002662685	-2.32075	0.0233501643916899	0.0671603380236472	-4.48052	Normal	CTSO
ASH1L	-0.693187	7.36550511084267	-2.64302	0.0102199436009209	0.0349042602318996	-3.74281	Normal	ASH1L
SALL2	-0.692701	7.67922455438585	-4.04078	0.000139674232939519	0.000932353312596844	0.268435426617268	Normal	SALL2
PDSS2	-0.692099	5.36446392593533	-4.94441	5.39170469951056e-06	5.5210867930852e-05	3.40223591818297	Normal	PDSS2
CERK	-0.691393	7.70009541116513	-3.6175	0.000571423264743388	0.00316304340177531	-1.06963	Normal	CERK
CASTOR3P	-0.691245	5.7415423167654	-3.21279	0.0020212237035924	0.00916067643545914	-2.25451	Normal	CASTOR3P
ZDHHC17	-0.691061	8.07764908100705	-4.57152	2.14101366113665e-05	0.000184199379130781	2.06864920165851	Normal	ZDHHC17
ZCCHC12	-0.690362	5.83228168996001	-1.94435	0.0560502573729199	0.132905591083293	-5.23757	Normal	ZCCHC12
SYTL2	-0.689767	4.44487804750263	-2.76395	0.00736635999263487	0.0266720871686424	-3.4459	Normal	SYTL2
TMEM131L	-0.689656	3.49756150698239	-5.04346	3.71051023184857e-06	3.99578264828308e-05	3.76475807723444	Normal	TMEM131L
ZBTB4	-0.688547	7.26974615066167	-3.26261	0.00173838468031066	0.00804414204394544	-2.11405	Normal	ZBTB4
ADORA2B	-0.688515	4.77872505852278	-1.44652	0.152689297973765	0.281249055493626	-6.05247	Normal	ADORA2B
PPP1R9A	-0.688423	6.09433419915259	-3.52914	0.000758463133369974	0.00401650039264289	-1.33663	Normal	PPP1R9A
LRCH1	-0.688261	5.97166389445332	-2.24747	0.0279045153385713	0.0773039394471516	-4.63698	Normal	LRCH1
PITPNC1	-0.688074	5.48589455418731	-2.18903	0.0320810393071345	0.0863586362355849	-4.75867	Normal	PITPNC1
TRMT11	-0.687818	7.83763852070313	-3.51494	0.000793479597592144	0.00417819986724116	-1.37912	Normal	TRMT11
SRRM4	-0.686895	7.43482115048529	-2.60282	0.0113717503814558	0.0378574441776975	-3.83915	Normal	SRRM4
ZNF550	-0.686263	5.29241496723001	-5.2854	1.4722152958464e-06	1.80905198918927e-05	4.66330080484065	Normal	ZNF550
CBY1	-0.685994	6.59822425217198	-3.48106	0.00088333938208713	0.00453653726424178	-1.48003	Normal	CBY1
AUTS2	-0.685965	5.54017230195952	-3.01779	0.00359731514893666	0.0147577270904123	-2.78884	Normal	AUTS2
CRYGD	-0.685097	4.02012203859646	-4.01318	0.000153495629889914	0.00101081437528515	0.178375586448228	Normal	CRYGD
NUB1	-0.684752	7.30383312498988	-3.49212	0.000852978253873868	0.00442515464598136	-1.44715	Normal	NUB1
TUT4	-0.684138	6.99383031589086	-2.59408	0.0116372608299927	0.0385831066146962	-3.85993	Normal	TUT4
INPP4A	-0.683716	4.08568340719375	-7.30095	4.35584125200991e-10	1.36673254257584e-08	12.6301795394998	Normal	INPP4A
SEMA3G	-0.68345	3.26096492284609	-4.1459	9.72104700429281e-05	0.000685555808866443	0.614864677067477	Normal	SEMA3G
CLVS1	-0.682902	2.87708792328227	-5.2347	1.78924236832163e-06	2.14252644818921e-05	4.47353514793304	Normal	CLVS1
ZNF480	-0.682344	3.68423129586432	-3.41568	0.00108463468841498	0.00543475152371897	-1.67281	Normal	ZNF480
GPATCH2L	-0.682293	5.59967675515744	-3.91796	0.000212016684498724	0.00134197184066479	-0.12946	Normal	GPATCH2L
ANKS1B	-0.682025	3.70992151824382	-4.32257	5.23216338239336e-05	0.000398438918185503	1.20870546873027	Normal	ANKS1B
CYP7B1	-0.681112	2.96900397549675	-5.10385	2.95049406485255e-06	3.2819002702412e-05	3.98731629812518	Normal	CYP7B1
KLHL35	-0.680168	5.16799240071401	-3.47581	0.00089809088109846	0.00460624846577379	-1.4956	Normal	KLHL35
ANKRD27	-0.679626	5.47077222060956	-1.96483	0.0535798380704297	0.128161312628718	-5.19941	Normal	ANKRD27
STX18	-0.67959	6.78098418039858	-5.13296	2.64085766390983e-06	2.96559470679252e-05	4.09502951890095	Normal	STX18
INO80	-0.679579	5.42978036201381	-5.70188	2.89777472098787e-07	4.30993489870629e-06	6.24844763115759	Normal	INO80
MFF	-0.679464	6.88393925966787	-4.22099	7.48235217802639e-05	0.000544698528592678	0.865528241028339	Normal	MFF
RPL22	-0.679168	10.1403619373583	-3.65961	0.000498601283866353	0.00279949017933777	-0.940827	Normal	RPL22
MRI1	-0.678615	5.72734792653203	-4.31208	5.43010860855222e-05	0.000412442229911717	1.17305010050667	Normal	MRI1
EVL	-0.678127	6.76130995821691	-3.21746	0.00199296191702961	0.00905786525807223	-2.2414	Normal	EVL
ZBTB37	-0.677825	3.98720928429249	-5.51625	6.00924504938369e-07	8.39505841125209e-06	5.53641812271734	Normal	ZBTB37
ARHGAP29	-0.676872	6.47770610627793	-1.5087	0.136073572802287	0.258135043135278	-5.9628	Normal	ARHGAP29
RASA2	-0.67614	6.37078048844753	-3.03197	0.00345221751905687	0.0142797929454115	-2.75083	Normal	RASA2
MTMR10	-0.676128	5.17391352686956	-5.74214	2.4714263884372e-07	3.74221789268523e-06	6.40396001969084	Normal	MTMR10
VWA8	-0.675757	5.21326393676307	-3.13047	0.00258502713400745	0.0112228240538577	-2.48311	Normal	VWA8
CLSTN2	-0.675668	4.78916269184289	-1.35686	0.179376177490802	0.316967240303352	-6.17552	Normal	CLSTN2
LIAT1	-0.67468	5.3647965801774	-2.51651	0.0142514873202483	0.0453596972343677	-4.04188	Normal	LIAT1
MPHOSPH6	-0.674502	7.21707589582314	-2.49165	0.0151951528009873	0.0476905905642114	-4.09922	Normal	MPHOSPH6
CYLD	-0.67446	4.93116340131197	-2.9318	0.00460598416378354	0.0181015486141995	-3.01642	Normal	CYLD
GPBP1L1	-0.674291	6.35062839094907	-4.74108	1.15017823211685e-05	0.000107462910460918	2.66867227996375	Normal	GPBP1L1
MFSD4A	-0.674191	3.86410582496485	-2.03136	0.0461855002877194	0.113814961334815	-5.073	Normal	MFSD4A
SUPT20H	-0.673515	7.24154179950517	-3.173	0.00227758140819603	0.0100820135138364	-2.36556	Normal	SUPT20H
DNAJC27	-0.67315	5.02223877131971	-3.06591	0.0031266986808157	0.0131323582746501	-2.65931	Normal	DNAJC27
FLT1	-0.672972	4.86784155926711	-1.51551	0.134343293512034	0.255886795871405	-5.95276	Normal	FLT1
PGGT1B	-0.672307	4.69605437304822	-3.68736	0.000455532476423345	0.00258870392776172	-0.855385	Normal	PGGT1B
RIDA	-0.672069	6.55106360220741	-1.98869	0.0508188882867619	0.122759136352221	-5.1545	Normal	RIDA
TGIF2	-0.672018	5.12785387662525	-2.38341	0.019992662141735	0.0596223355103584	-4.34338	Normal	TGIF2
ANKRD17	-0.671938	7.06271628837383	-4.76462	1.05427873674671e-05	9.95330730146633e-05	2.75286191845145	Normal	ANKRD17
ARHGEF19	-0.671698	4.64889242431647	-3.52587	0.000766397110693335	0.00405485576825351	-1.34643	Normal	ARHGEF19
CNOT2	-0.6714	7.96267122693171	-5.21804	1.90738503012077e-06	2.26321166111903e-05	4.41134	Normal	CNOT2
FAM111A	-0.67081	5.94180511954499	-1.29455	0.199916993142768	0.342854384632198	-6.25665	Normal	FAM111A
CECR2	-0.670352	6.13874445908257	-4.43689	3.48120451225456e-05	0.000280383904950633	1.60037147709129	Normal	CECR2
ANKRD46	-0.669995	8.44105315596485	-3.20009	0.00209996275782581	0.00943817041864646	-2.29007	Normal	ANKRD46
TYW1	-0.669069	6.59838177530245	-3.9034	0.000222664367844636	0.00139955348508667	-0.1761	Normal	TYW1
RAB30	-0.668852	4.84574463496727	-3.89871	0.000226203364900025	0.00141951683802235	-0.191105	Normal	RAB30
SAP25	-0.668852	6.43219623416511	-3.46771	0.000921300082019734	0.00471087427559982	-1.51958	Normal	SAP25
H2BC10	-0.668777	3.68918978559422	-3.03748	0.00339731700788606	0.0140974240054961	-2.73603	Normal	H2BC10
RSPH3	-0.668089	5.21358890695623	-4.13608	0.000100578117758645	0.000706757013112395	0.582279002616046	Normal	RSPH3
UTP6	-0.667838	8.01845754068447	-3.85221	0.000264350343110181	0.00161883389128614	-0.339306	Normal	UTP6
ITGA6	-0.667575	4.42537488713786	-1.48325	0.142693198396034	0.267344530115126	-5.99993	Normal	ITGA6
ABCC1	-0.667101	5.54456492063688	-2.25906	0.0271361814489287	0.0757990663945938	-4.61254	Normal	ABCC1
TECPR2	-0.666059	5.36645073983707	-2.43619	0.0175057766007888	0.0535114062022029	-4.22545	Normal	TECPR2
DIP2C	-0.665497	7.23335599346216	-4.45076	3.31220847353093e-05	0.000268801980891324	1.64826154130435	Normal	DIP2C
LMBRD1	-0.66532	9.19574038645147	-2.93383	0.00457948886747948	0.0180336583422388	-3.01112	Normal	LMBRD1
SCARB1	-0.665285	5.88266859535863	-2.91026	0.00489679113768567	0.019002593915589	-3.07264	Normal	SCARB1
LOC100506124	-0.664973	3.14545066576526	-4.59534	1.9632443289707e-05	0.000170656831114601	2.15225991561731	Normal	LOC100506124
CRISPLD1	-0.664139	4.68619052794216	-1.69159	0.0953677755329277	0.198113090083007	-5.67876	Normal	CRISPLD1
SMARCAD1	-0.664037	8.16203244705233	-2.94809	0.00439675922816911	0.0174369616568315	-2.97369	Normal	SMARCAD1
MBD5	-0.664013	4.6953812351643	-4.10653	0.000111404815780429	0.000769926686209269	0.484498714126144	Normal	MBD5
ARL13B	-0.663909	6.95011586800485	-2.32986	0.022833179039942	0.0659664016411125	-4.46079	Normal	ARL13B
WASHC2C	-0.662708	7.46384140093857	-2.53788	0.0134828027322203	0.0433125349199575	-3.9922	Normal	WASHC2C
STK36	-0.662351	5.75803514834076	-2.73438	0.00798705246913576	0.0285061011938285	-3.51947	Normal	STK36
LHX2	-0.662033	8.04417333334819	-2.19064	0.0319588271419477	0.0861163803698638	-4.75535	Normal	LHX2
PANTR1	-0.661837	3.61690872202087	-4.43358	3.52273809473234e-05	0.000283255867610759	1.58895939965997	Normal	PANTR1
PAN2	-0.661702	6.93363662561638	-3.45711	0.000952561483002329	0.00484119055999668	-1.55093	Normal	PAN2
PCBP4	-0.66157	9.21778488779696	-4.03444	0.000142736907576541	0.000949556468486794	0.24772842584541	Normal	PCBP4
FEM1C	-0.660336	5.84298105690224	-2.25365	0.0274923510167562	0.076502759993085	-4.62396	Normal	FEM1C
MYO7A	-0.659416	5.95784687370456	-2.11302	0.0383254188877559	0.0986291207560999	-4.91277	Normal	MYO7A
MLH3	-0.65931	5.4435132077049	-3.35292	0.0013180687705211	0.00638414331750898	-1.85545	Normal	MLH3
MARCKS	-0.659155	9.27962364071865	-3.52379	0.000771481041766818	0.00407807658789802	-1.35265	Normal	MARCKS
UGGT2	-0.659059	4.30920401813174	-3.5704	0.000664861221240428	0.00360876338170973	-1.21252	Normal	UGGT2
CXorf38	-0.658975	4.4514723233018	-3.72797	0.000398868418000962	0.00230123937327497	-0.729628	Normal	CXorf38
MREG	-0.658657	6.68091583717517	-1.54109	0.128002316229937	0.246610931038961	-5.9147	Normal	MREG
PRKCZ	-0.658593	5.96994250330938	-2.25999	0.0270752218993726	0.0756674753486873	-4.61057	Normal	PRKCZ
MAGOH-DT	-0.657478	3.68661304831332	-3.80792	0.000306359249442947	0.00183988013931064	-0.479397	Normal	MAGOH-DT
LCORL	-0.657221	6.84307857502375	-2.9526	0.00434047200551271	0.0172662505032853	-2.96184	Normal	LCORL
CFAP298	-0.656797	3.9678273525438	-7.55019	1.55063325843145e-10	5.49748679386497e-09	13.6481566241457	Normal	CFAP298
KCNJ6	-0.65645	3.52719893667423	-3.23706	0.00187841017490232	0.00859381809063497	-2.18627	Normal	KCNJ6
GAD2	-0.656373	3.81520185503477	-3.91592	0.000213477052781468	0.00134903242562764	-0.135995	Normal	GAD2
PAN3-AS1	-0.65635	3.56179189311168	-2.77177	0.00720972060849548	0.0262454434786445	-3.42633	Normal	PAN3-AS1
MIR4458HG	-0.65623	3.92654505964115	-1.73706	0.0869692823960061	0.185022575945818	-5.60351	Normal	MIR4458HG
NECAB2	-0.654965	5.60843710260073	-3.48552	0.000870969686572244	0.0044946478768361	-1.46677	Normal	NECAB2
POLR3E	-0.654701	6.4658035030883	-2.03343	0.0459700044481591	0.113474548211852	-5.069	Normal	POLR3E
MCM9	-0.653954	3.18865130565984	-5.19701	2.06749525480572e-06	2.42136295560331e-05	4.33295262636316	Normal	MCM9
RABGAP1	-0.653131	7.73613155444279	-4.798	9.31591997519126e-06	8.95350703594344e-05	2.87254802959663	Normal	RABGAP1
AHSA2P	-0.653107	4.7115283525152	-2.25379	0.0274829009885317	0.0764971164849192	-4.62365	Normal	AHSA2P
GCC2	-0.652418	6.9788227196981	-2.71587	0.00839987741784627	0.0297084272147155	-3.56523	Normal	GCC2
GDF11	-0.652414	4.88610578025746	-3.63725	0.000536086255332624	0.00298716628980453	-1.00934	Normal	GDF11
SNRK	-0.652242	8.29031615297557	-4.08422	0.000120312992215329	0.000820569324557544	0.410966179205272	Normal	SNRK
LINC00276	-0.652167	3.05390565347335	-2.12512	0.0372650521806251	0.0964218849716908	-4.88854	Normal	LINC00276
TIGD1	-0.6514	5.82585633155619	-3.29238	0.00158755868541925	0.00742526949916098	-2.02935	Normal	TIGD1
NT5E	-0.651321	3.25137076289896	-1.67741	0.0981189142767535	0.202323925327307	-5.70186	Normal	NT5E
PIK3C3	-0.651203	5.96570937156946	-4.66002	1.54987972601071e-05	0.000138732559761523	2.38046368238587	Normal	PIK3C3
KCNMB4	-0.651	4.82072629084978	-3.1113	0.00273598906020216	0.0117736822961028	-2.53573	Normal	KCNMB4
GPATCH8	-0.650704	7.55429	-5.20565	2.00018989302629e-06	2.35977292362663e-05	4.36513593235719	Normal	GPATCH8
MTHFD2L	-0.650485	4.73736412850447	-4.7149	1.26679224701817e-05	0.000116961502901324	2.57531848177414	Normal	MTHFD2L
CROCCP3	-0.650455	4.19882194222058	-4.2717	6.26203510728788e-05	0.000466513431472838	1.03624689308488	Normal	CROCCP3
SBK1	-0.650304	7.29270112452455	-2.02577	0.0467708931348713	0.114871584541171	-5.08376	Normal	SBK1
DCAF6	-0.650065	5.64445461574614	-2.93358	0.00458273557757314	0.0180403898030261	-3.01177	Normal	DCAF6
KDM3A	-0.649157	8.8005214641014	-3.18698	0.00218423546629409	0.00976757767442748	-2.32666	Normal	KDM3A
MTRF1	-0.648838	4.44440066951204	-3.12812	0.00260308138686246	0.0112845068617772	-2.48957	Normal	MTRF1
RCAN2	-0.64868	5.42005450028181	-0.70617	0.482529426485512	0.632326389704912	-6.84044	Normal	RCAN2
LRRC37B	-0.64826	6.75474682973885	-3.21967	0.00197976857466504	0.00900487760608304	-2.23521	Normal	LRRC37B
PIGB	-0.646295	4.75099613869634	-2.9143	0.00484105434493651	0.0188548864048556	-3.06213	Normal	PIGB
ATP6V1B1	-0.645573	3.92250260476748	-2.50608	0.0146406892067741	0.0463822714675232	-4.06599	Normal	ATP6V1B1
PCF11	-0.645474	7.17214345095127	-3.37085	0.00124696000069464	0.006104745768941	-1.80353	Normal	PCF11
SERTM1	-0.644335	2.90564713063051	-1.96376	0.0537058374797275	0.128410351023758	-5.2014	Normal	SERTM1
MMP16	-0.644157	3.55400763348234	-4.87797	6.91624383367669e-06	6.93100951222852e-05	3.16091860853489	Normal	MMP16
EXOC1	-0.644	8.1468547291456	-3.17728	0.00224861835156969	0.00999149426568358	-2.35367	Normal	EXOC1
TARDBP	-0.64339	7.66631167333279	-3.09447	0.00287518610501511	0.0122469360952277	-2.58171	Normal	TARDBP
HAPLN4	-0.643205	3.84243642492307	-4.29497	5.76861226049101e-05	0.000434776267674129	1.11500116572002	Normal	HAPLN4
ZNF415	-0.641914	5.65920495752646	-2.44978	0.0169123665820446	0.0521320257001034	-4.19475	Normal	ZNF415
ACIN1	-0.641639	5.85043941432918	-3.65846	0.000500470875725168	0.00280737367429964	-0.944366	Normal	ACIN1
NR2F1-AS1	-0.641195	3.36668	-3.01835	0.00359148320529663	0.0147415373956474	-2.78734	Normal	NR2F1-AS1
PRIMPOL	-0.63989	6.52770632894256	-2.65093	0.0100063875885807	0.0342946724158861	-3.72373	Normal	PRIMPOL
PLCH1	-0.639537	2.99044739284666	-6.31709	2.46733075328357e-08	4.82568773163045e-07	8.66053187898863	Normal	PLCH1
UACA	-0.63885	2.91523051093859	-6.83294	3.00310499573934e-09	7.72838533443008e-08	10.729514669163	Normal	UACA
ZNF292	-0.638404	9.25050955742781	-3.04908	0.00328434128823311	0.0137159064077491	-2.70479	Normal	ZNF292
USP54	-0.637498	6.85726008809733	-3.79241	0.000322528372316264	0.00192516299548899	-0.528213	Normal	USP54
THAP6	-0.637332	4.31049626152998	-4.72268	1.23099888993877e-05	0.000114105623802776	2.60302191470178	Normal	THAP6
IGLON5	-0.635986	5.25810558313936	-1.91053	0.0603426197663381	0.140500127571027	-5.29981	Normal	IGLON5
CASD1	-0.635874	7.41411704205295	-2.94223	0.00447106956383053	0.0176838561953324	-2.9891	Normal	CASD1
PEX7	-0.635847	4.86786615305283	-3.43173	0.00103152458920814	0.00519520876388017	-1.62571	Normal	PEX7
GPR158	-0.635712	4.6825533165999	-1.27936	0.205179413568413	0.350018958893055	-6.27587	Normal	GPR158
NFIX	-0.635586	4.36051893041363	-4.6102	1.85970541967556e-05	0.00016298463853542	2.20453695190813	Normal	NFIX
MPV17	-0.634603	6.06129772554485	-2.49371	0.0151150708252964	0.0475282304755771	-4.0945	Normal	MPV17
RMST	-0.634337	2.73837724657817	-10.3773	1.38857663679787e-15	1.81054964809144e-13	25.1302023380553	Normal	RMST
ANGEL1	-0.633416	5.05037048853425	-5.17406	2.25726757071975e-06	2.60887152390135e-05	4.2475711528153	Normal	ANGEL1
ANKZF1	-0.632417	6.51320972920277	-3.85696	0.000260187221054919	0.00159992837944199	-0.324219	Normal	ANKZF1
ULK1	-0.63122	6.05831107406909	-2.81543	0.00639004830506138	0.0237451605002835	-3.31628	Normal	ULK1
EIF4A2	-0.631183	11.1331596162152	-4.21815	7.55728884244725e-05	0.000548791983701228	0.855977891075207	Normal	EIF4A2
MXI1	-0.631113	10.0749122771665	-3.10865	0.00275747040243394	0.0118487051339695	-2.54298	Normal	MXI1
BCL2L13	-0.630315	5.05430251166069	-3.68757	0.000455220730585779	0.00258818569448843	-0.854737	Normal	BCL2L13
RRAGB	-0.629234	4.64493117856613	-3.32514	0.00143590264097245	0.00686647004556302	-1.93554	Normal	RRAGB
MOSPD1	-0.629037	5.77296159804186	-3.1472	0.0024597259247151	0.0107664616659947	-2.43701	Normal	MOSPD1
NID1	-0.628971	3.49260126512631	-2.60728	0.011238460370007	0.0375201514771075	-3.82852	Normal	NID1
MMD	-0.628524	8.88795744168408	-2.56193	0.0126630142839281	0.0412092270166103	-3.9359	Normal	MMD
TBC1D30	-0.628181	4.36238049897681	-1.42469	0.158884229885378	0.289879732230242	-6.08311	Normal	TBC1D30
ARID4A	-0.627531	5.74477319355063	-3.12893	0.00259683638267123	0.0112657578375774	-2.48734	Normal	ARID4A
DKFZP434A062	-0.627414	4.68976731634837	-4.13476	0.000101040280263272	0.000709155316321468	0.577892951994958	Normal	DKFZP434A062
FBXO21	-0.627395	8.38677826755049	-4.44144	3.42486705215282e-05	0.000276796245571717	1.61607178557658	Normal	FBXO21
PCDHGA10	-0.627354	4.33593072277327	-2.04675	0.0446059637449977	0.111020899098589	-5.04323	Normal	PCDHGA10
DIP2B	-0.62707	6.87972588260667	-4.23484	7.12806722666186e-05	0.000522146497533564	0.912023225524587	Normal	DIP2B
PSEN2	-0.62581	3.74663924879271	-5.12478	2.72450163399405e-06	3.05507475474785e-05	4.06473166613496	Normal	PSEN2
EPCAM	-0.624874	5.15089377928784	-0.658106	0.512723259010311	0.657071906135853	-6.87326	Normal	EPCAM
LPAR6	-0.623645	3.61305953144379	-2.74894	0.00767571693684261	0.0275911703222673	-3.48332	Normal	LPAR6
ARID4B	-0.622879	7.23333528034819	-3.06773	0.0031101198124156	0.0130814537629739	-2.6544	Normal	ARID4B
AFTPH	-0.621895	7.53099899215922	-3.33629	0.00138747341016927	0.00666748585926959	-1.90346	Normal	AFTPH
KDM4B	-0.621193	6.31762241795121	-2.49835	0.0149356193758471	0.0471052079578176	-4.08383	Normal	KDM4B
NDN	-0.621148	8.61872841332096	-1.80839	0.0750305633622388	0.165972414902144	-5.4818	Normal	NDN
TAF3	-0.620777	5.18997590509507	-5.08745	3.14032311465616e-06	3.46025274652488e-05	3.92675376591421	Normal	TAF3
SCAND2P	-0.620687	3.22093113048386	-7.17805	7.24149920779688e-10	2.16231534868948e-08	12.1294747470743	Normal	SCAND2P
CCN2	-0.620069	3.6612824195775	-1.01309	0.314658622976355	0.47510537064173	-6.5775	Normal	CCN2
EFCAB14	-0.619994	5.04025426819614	-4.17882	8.66957165544077e-05	0.000621487009020143	0.724444275117067	Normal	EFCAB14
MAPK8	-0.619727	6.08112421377896	-3.93307	0.000201473667826152	0.00128564083302876	-0.0808941	Normal	MAPK8
TRIP4	-0.61944	7.10960612871812	-3.19331	0.00214314520764068	0.00961384136531476	-2.309	Normal	TRIP4
EPHA5-AS1	-0.619362	3.6893472558772	-2.92233	0.00473179200959349	0.0185030254023924	-3.04117	Normal	EPHA5-AS1
QPCT	-0.619328	4.89281153686259	-1.45978	0.149021088127044	0.276396786655739	-6.03365	Normal	QPCT
TERF2IP	-0.618378	9.733	-2.96845	0.00414770317922995	0.0166120466922401	-2.92004	Normal	TERF2IP
TMEM185A	-0.61788	4.76524585924232	-3.62064	0.000565654493819207	0.00313258871400113	-1.06005	Normal	TMEM185A
EP300	-0.617398	6.47397631638156	-3.21833	0.00198778179297462	0.00903782229390051	-2.23897	Normal	EP300
LTO1	-0.617261	3.74785519341283	-3.98833	0.000167059085157351	0.00108940740153158	0.0976069103190138	Normal	LTO1
PGM5	-0.615554	3.25222986545073	-5.43421	8.27480143013636e-07	1.1059771615336e-05	5.22447055596557	Normal	PGM5
SUPT7L	-0.615486	6.34425463358596	-4.17795	8.69615461239791e-05	0.000622252282783473	0.721512656704901	Normal	SUPT7L
PPIP5K2	-0.614833	7.41426992420123	-3.07913	0.00300786530613942	0.012724332865013	-2.62347	Normal	PPIP5K2
CHD7	-0.613994	8.20238125674081	-4.22255	7.44175959135552e-05	0.000542416452202217	0.870741834619793	Normal	CHD7
SEC24B-AS1	-0.613444	3.29704236626426	-3.92778	0.000205110109181663	0.00130388251963533	-0.0979286	Normal	SEC24B-AS1
SCAND3	-0.613027	5.52627857342437	-1.35024	0.181480066844501	0.319626082008138	-6.18432	Normal	SCAND3
COL4A6	-0.612784	2.76936983735941	-6.97665	1.66256558629571e-09	4.62327183772041e-08	11.3112477987426	Normal	COL4A6
WWTR1	-0.61267	3.76230927050221	-2.38051	0.0201380167036114	0.059964381125826	-4.34979	Normal	WWTR1
RXYLT1	-0.612014	5.76687922145654	-3.01083	0.00367062074107889	0.0149981665726186	-2.80745	Normal	RXYLT1
LINC00630	-0.611318	3.03362417188793	-6.64247	6.55752039599542e-09	1.50591980131128e-07	9.96170542319697	Normal	LINC00630
ARMCX4	-0.611028	3.53410807556866	-6.16855	4.49754988706855e-08	8.25958496474952e-07	8.0717451715422	Normal	ARMCX4
MINCR	-0.610766	3.3279422091386	-3.06105	0.00317152941643121	0.0133072232240461	-2.67248	Normal	MINCR
SAMD3	-0.610667	2.7277868592077	-5.10394	2.94938292641958e-06	3.2819002702412e-05	3.98768218148349	Normal	SAMD3
PPP6R2	-0.60962	4.97716568059894	-4.60137	1.92056673637886e-05	0.000167692341156294	2.17346446877982	Normal	PPP6R2
IQCG	-0.609347	5.02183497139344	-2.19898	0.0313334131821604	0.0848794099013509	-4.73815	Normal	IQCG
HEXD	-0.608944	6.00805219431937	-3.10334	0.00280104024623552	0.0119745746045806	-2.55751	Normal	HEXD
GPR153	-0.608398	6.09563431369568	-2.91215	0.00487065320510717	0.0189450166927188	-3.06773	Normal	GPR153
VPS33B	-0.608273	5.1072785906537	-4.84438	7.83975204003103e-06	7.71160856578073e-05	3.03953612543207	Normal	VPS33B
CRIPT	-0.608102	6.83933669029833	-3.04717	0.00330269649043194	0.0137680793304507	-2.70994	Normal	CRIPT
HELQ	-0.608086	3.60785829892506	-4.79099	9.56137416997754e-06	9.15193522713592e-05	2.84738409651821	Normal	HELQ
PCDHB10	-0.607983	5.8684749362892	-0.784429	0.435551275493692	0.591436498254857	-6.78213	Normal	PCDHB10
MYSM1	-0.607726	4.18387932309867	-3.67584	0.000472972934212668	0.00267228569233782	-0.890928	Normal	MYSM1
RAP2C-AS1	-0.607647	3.3841095275158	-4.01623	0.000151905143725374	0.00100146452899846	0.188314037044376	Normal	RAP2C-AS1
MRPL39	-0.607542	3.96007154249893	-3.26155	0.00174400552426292	0.00806379228811088	-2.11706	Normal	MRPL39
RARA-AS1	-0.607487	6.07810814906198	-3.5319	0.000751834726556293	0.00399040276623162	-1.32836	Normal	RARA-AS1
ANTXR1	-0.607302	4.3072126143541	-3.10784	0.00276403169230615	0.011863903404979	-2.54518	Normal	ANTXR1
ZNF254	-0.607063	4.2030075475313	-3.16439	0.00233690761985641	0.0102980138636932	-2.38945	Normal	ZNF254
VASH1-AS1	-0.606691	3.87177513311762	-5.47065	7.18014540260128e-07	9.76350015058239e-06	5.36280252944622	Normal	VASH1-AS1
LCDR	-0.606349	4.30803670182155	-2.28981	0.0251863592811087	0.0715646310323998	-4.54712	Normal	LCDR
LOC101930112	-0.606337	3.91714507470159	-2.56738	0.0124835900314494	0.0407383006170909	-3.92308	Normal	LOC101930112
ZZZ3	-0.606095	6.69864220848374	-3.37874	0.00121680600767854	0.00598960507554852	-1.7806	Normal	ZZZ3
ZNF286A	-0.605657	4.89792340124215	-2.41727	0.0183635077690529	0.0556836598630065	-4.26797	Normal	ZNF286A
SPMIP1	-0.605565	3.31590639793997	-2.91414	0.00484313984112163	0.0188567505094765	-3.06253	Normal	SPMIP1
KIAA1958	-0.605366	7.24461592969152	-2.23762	0.0285732912894615	0.0787846741733626	-4.65769	Normal	KIAA1958
VWA5A	-0.6052	4.43022214780431	-1.71464	0.091030848308812	0.191569325707179	-5.64085	Normal	VWA5A
MRNIP-DT	-0.605165	3.30070546912234	-2.80772	0.00652827336989142	0.0241289096049373	-3.33582	Normal	MRNIP-DT
RHBDL3	-0.604971	6.36341672499615	-3.08969	0.00291595047169721	0.0124025657069108	-2.59474	Normal	RHBDL3
ZSCAN2	-0.604857	5.41654584255343	-2.78411	0.00696880720058727	0.0255001410972534	-3.39537	Normal	ZSCAN2
MYT1	-0.604656	6.36919460357835	-2.67534	0.00937209385292401	0.0325196692383392	-3.6645	Normal	MYT1
SMG1	-0.604473	6.01929850207911	-2.96739	0.00416039596226898	0.0166515165815916	-2.92286	Normal	SMG1
NR1D1	-0.604287	6.11048332530224	-3.20861	0.00204680670280386	0.00925241781872239	-2.26621	Normal	NR1D1
ZNF717	-0.602342	5.42739485500129	-2.48595	0.0154192152738924	0.0482904967278162	-4.1123	Normal	ZNF717
FZD2	-0.601826	3.63365148993128	-4.51937	2.58663696508838e-05	0.000215736921004351	1.8863780919921	Normal	FZD2
AQP11	-0.601389	5.20050111272888	-2.63917	0.0103254245220051	0.0351638553539192	-3.75209	Normal	AQP11
CX3CL1	-0.600427	4.1796031448581	-3.2469	0.00182325695952519	0.00836104744823294	-2.15849	Normal	CX3CL1
ASIC4	-0.600279	6.0272241401353	-3.133	0.00256570138500711	0.0111471698456344	-2.47615	Normal	ASIC4
ZNF547	-0.600145	2.86011615784766	-5.43445	8.26726776398184e-07	1.1059771615336e-05	5.22535838133938	Normal	ZNF547
SFSWAP	-0.599352	5.68934449673158	-4.29241	5.82087643002079e-05	0.000437871698117269	1.10634493505203	Normal	SFSWAP
HECTD1	-0.59901	5.3992705420574	-3.39544	0.00115529520400121	0.00573251129765507	-1.73199	Normal	HECTD1
MLYCD	-0.598294	5.42270633697774	-2.04744	0.0445360007983437	0.11091467940759	-5.04188	Normal	MLYCD
CHST3	-0.598204	4.14121578620192	-3.34889	0.00133459032960903	0.0064503367042677	-1.86711	Normal	CHST3
JAM3	-0.597658	5.08817580530737	-3.50208	0.000826517196599478	0.00432419942135304	-1.4175	Normal	JAM3
AHRR	-0.597639	3.02085640247472	-5.22752	1.83928904815607e-06	2.19796914257754e-05	4.44670029251942	Normal	AHRR
COMMD10	-0.597637	6.77021550876503	-2.66826	0.0095521089528024	0.0329856200354671	-3.68172	Normal	COMMD10
IRF2BP2	-0.597462	8.06084631641177	-1.96897	0.0530913320635215	0.127226216411155	-5.19165	Normal	IRF2BP2
GLIS3	-0.596172	2.92279843341272	-3.80599	0.000308326389542117	0.00184905089787727	-0.485473	Normal	GLIS3
DDX10	-0.59605	6.59249824738903	-2.56295	0.0126290176537256	0.0411213990473002	-3.93348	Normal	DDX10
CKMT2-AS1	-0.595134	4.77047895213815	-2.94029	0.00449590424549244	0.0177581408013644	-2.99419	Normal	CKMT2-AS1
RUFY2	-0.594759	3.24703077872261	-5.91701	1.23359625596124e-07	1.99948232924105e-06	7.08351141302795	Normal	RUFY2
MAU2	-0.593927	6.62833844778426	-5.02101	4.03951641118232e-06	4.29770852993876e-05	3.68230349725478	Normal	MAU2
C19orf18	-0.593241	3.99161811015104	-2.58996	0.0117642625534403	0.0388445754261737	-3.8697	Normal	C19orf18
GPC1	-0.592676	5.32758637294947	-3.63294	0.000543609325848966	0.00302334380987565	-1.0225	Normal	GPC1
FKBP7	-0.592475	3.73280084502528	-3.23145	0.00191055416079355	0.00873406820292652	-2.20207	Normal	FKBP7
MED13	-0.592205	7.79873957066802	-3.53538	0.000743547907147584	0.00395715858974009	-1.31793	Normal	MED13
LARS2	-0.591124	5.94437168718366	-2.59774	0.011525447376583	0.0382930704881657	-3.85124	Normal	LARS2
YTHDC2	-0.591096	5.66662308765648	-3.07075	0.00308268606300065	0.0129828013612724	-2.6462	Normal	YTHDC2
LOC145474	-0.590281	3.50735097210199	-2.14663	0.0354442537008414	0.0930488268349719	-4.84521	Normal	LOC145474
SLAIN2	-0.589844	4.11883155657041	-5.79447	2.00863215744706e-07	3.13448116590974e-06	6.60663916947252	Normal	SLAIN2
CDK6	-0.589664	3.28687559548075	-4.64066	1.66382275554135e-05	0.000147247059097117	2.31196514604854	Normal	CDK6
NEB	-0.588929	2.85835653922286	-4.0342	0.000142858485214466	0.000949826812459923	0.246915686310699	Normal	NEB
PLEKHH1	-0.588228	6.70500287461396	-1.69523	0.0946714045474239	0.197034030943977	-5.6728	Normal	PLEKHH1
DOP1A	-0.587979	5.10192750379418	-3.35293	0.00131803912085693	0.00638414331750898	-1.85543	Normal	DOP1A
BANP	-0.587523	6.69304162127137	-3.62826	0.000551914587161251	0.00306227786304363	-1.03682	Normal	BANP
GOSR1	-0.586783	6.66988695027067	-4.27774	6.13002448651821e-05	0.000458426853082363	1.0566882743335	Normal	GOSR1
BCDIN3D	-0.586046	4.79270288843441	-2.19736	0.0314539770833383	0.0851077752070499	-4.74149	Normal	BCDIN3D
ZNF776	-0.585775	7.99769632214185	-3.60236	0.00059999706919953	0.00329324864689265	-1.11569	Normal	ZNF776
GGA1	-0.584701	7.48712705128166	-4.4332	3.52760576516742e-05	0.000283343283054344	1.58763078260645	Normal	GGA1
ZNF585A	-0.58447	5.58383812350184	-3.27642	0.00166683692866969	0.00776511764904281	-2.07484	Normal	ZNF585A
CLUAP1	-0.584424	5.96020157413135	-3.40997	0.00110414052794593	0.00551835140351172	-1.68953	Normal	CLUAP1
IKZF4	-0.583689	4.99606531789777	-4.71726	1.25580275082285e-05	0.000116129592442129	2.58373967238996	Normal	IKZF4
MKRN1	-0.583244	7.48912677868621	-2.58259	0.0119947730817043	0.0394432783866492	-3.88716	Normal	MKRN1
LOC101927432	-0.583223	3.34761109261546	-2.81036	0.00648064319541597	0.0239906460246708	-3.32913	Normal	LOC101927432
SLC26A11	-0.582723	7.53304290088242	-3.11371	0.00271657396243017	0.0116987139262818	-2.52913	Normal	SLC26A11
WDR75	-0.582708	6.22852612588507	-2.81296	0.0064340294016282	0.0238707983016462	-3.32254	Normal	WDR75
MGA	-0.581952	6.19408994104339	-2.36671	0.0208425616735195	0.0616399851912176	-4.38023	Normal	MGA
LSG1	-0.581913	6.55121587743173	-3.73443	0.000390492500551523	0.00226292814517142	-0.709523	Normal	LSG1
VPS50	-0.581895	3.2348306377402	-6.56547	8.98282527699035e-09	1.97773836070322e-07	9.65249431727697	Normal	VPS50
RYR2	-0.581299	3.25462223454605	-2.64191	0.0102504516683449	0.0349982689345439	-3.7455	Normal	RYR2
KBTBD3	-0.58109	4.09657989048491	-2.95691	0.00428725045470394	0.0170834920495588	-2.95049	Normal	KBTBD3
IKZF5	-0.580461	5.63851713414404	-3.77401	0.000342759096133063	0.00201820270603186	-0.585928	Normal	IKZF5
CUTALP	-0.580259	5.47991914052033	-1.26296	0.210977991162747	0.357313714287031	-6.29639	Normal	CUTALP
MAGI3	-0.58018	5.22076502663095	-3.20108	0.00209373626748143	0.0094173994246434	-2.2873	Normal	MAGI3
KCTD13	-0.580104	4.22447290207839	-3.36036	0.00128811816442447	0.00626962532539243	-1.83393	Normal	KCTD13
NFIL3	-0.579917	8.1383544438961	-2.63049	0.01056718553919	0.0357571863617056	-3.77298	Normal	NFIL3
LINC00663	-0.579621	3.87922456919104	-4.27461	6.1979742402225e-05	0.00046238542726644	1.04611181420319	Normal	LINC00663
VPS8	-0.579392	4.60439584517046	-4.27648	6.15739736197404e-05	0.000459943081112447	1.05241354334564	Normal	VPS8
UBR2	-0.57923	5.71656205008881	-3.39695	0.00114986440560383	0.00571425291444768	-1.72758	Normal	UBR2
RBMS1	-0.57916	5.67851400726398	-1.17273	0.245053374680935	0.398115693984633	-6.40474	Normal	RBMS1
EFCAB7	-0.578817	7.44428784678616	-1.86557	0.066477086689978	0.151359839407623	-5.38102	Normal	EFCAB7
ZBTB40	-0.57847	5.02976713289459	-5.14111	2.56002973221708e-06	2.88587405452137e-05	4.12523597505442	Normal	ZBTB40
ZC4H2	-0.578187	6.11280812690433	-2.43771	0.0174387918408661	0.0533622483057533	-4.22203	Normal	ZC4H2
NIFK-AS1	-0.578	5.02499786689427	-4.10134	0.000113419691211018	0.000780633475871729	0.467361797449256	Normal	NIFK-AS1
SDR39U1	-0.577984	7.82571062835738	-3.48249	0.000879340596641398	0.00452789025958175	-1.47577	Normal	SDR39U1
TTC33	-0.577321	7.47605707152142	-2.30729	0.024134137071866	0.0689420882517885	-4.5096	Normal	TTC33
CD47	-0.577208	6.00979850813543	-2.86602	0.00554790654777708	0.0211104680084838	-3.18708	Normal	CD47
MAGED1	-0.576817	9.57281237217088	-3.79922	0.00031532571016318	0.00188696950982403	-0.506779	Normal	MAGED1
ANKRD28	-0.57668	7.17758164784205	-3.69032	0.000451164271199051	0.00256885624576461	-0.846268	Normal	ANKRD28
EMSY	-0.57641	5.11283761180217	-3.2275	0.00193352704630935	0.0088181908170959	-2.21321	Normal	EMSY
SPRED1	-0.575804	3.0871741869805	-2.82735	0.0061816032087046	0.0231022654949518	-3.28599	Normal	SPRED1
SLC15A3	-0.575513	4.90353830018099	-2.06314	0.0429751209529626	0.107736176967104	-5.0113	Normal	SLC15A3
NIPSNAP2	-0.574907	8.00405745761317	-3.15759	0.00238480379934022	0.0104658461425795	-2.40829	Normal	NIPSNAP2
NYNRIN	-0.574858	4.51978324291859	-2.50675	0.0146156329901379	0.0463177027111176	-4.06446	Normal	NYNRIN
PPP3CC	-0.574635	5.22109	-1.36077	0.178142036608866	0.315594323611872	-6.17031	Normal	PPP3CC
RASA1	-0.573568	8.35246781481643	-3.01209	0.00365728062724965	0.0149645007534082	-2.80409	Normal	RASA1
PLSCR4	-0.573458	3.62121343296544	-1.12086	0.266347926964672	0.422035231289552	-6.46354	Normal	PLSCR4
BCL9	-0.57261	6.08837892779813	-2.81477	0.00640176568462118	0.0237736456674144	-3.31795	Normal	BCL9
PLOD2	-0.572605	6.84169188748835	-0.956693	0.342159176972757	0.503541251790231	-6.63268	Normal	PLOD2
ATP9B	-0.572602	4.6310979740843	-5.55159	5.23335851887557e-07	7.44405602654604e-06	5.67129239206259	Normal	ATP9B
LMO1	-0.572493	5.95496299806678	-1.17846	0.242776910047368	0.395692644361926	-6.39808	Normal	LMO1
KCTD1	-0.572166	5.15105526638734	-4.68211	1.42921079711421e-05	0.000129312171967119	2.45875288998199	Normal	KCTD1
ITM2A	-0.571925	5.0006431241579	-0.926003	0.35776585945693	0.518895360366713	-6.66142	Normal	ITM2A
PIK3C2A	-0.570871	5.19467137368994	-3.41949	0.00107180086443411	0.00537503553168132	-1.66165	Normal	PIK3C2A
ATXN1	-0.570433	4.91693206656978	-1.84424	0.0695670257340069	0.156302708594404	-5.41895	Normal	ATXN1
JMY	-0.569863	6.37581963564737	-3.20212	0.00208715274207771	0.00939859456188869	-2.28437	Normal	JMY
MTRR	-0.569559	6.27532461707278	-2.4637	0.0163228300458457	0.0506035870054233	-4.16313	Normal	MTRR
TAFA4	-0.569521	7.32621771593448	-1.32757	0.18882203234926	0.328840768700923	-6.2141	Normal	TAFA4
BICRAL	-0.569195	7.55457178862617	-2.31847	0.0234815372601321	0.067431802355097	-4.48547	Normal	BICRAL
ESF1	-0.568238	5.3542741623636	-2.31513	0.023674744091932	0.0678444742170505	-4.49268	Normal	ESF1
L3HYPDH	-0.56775	3.73027764103206	-4.12514	0.000104464078580504	0.000727883028338856	0.546015370769481	Normal	L3HYPDH
C11orf68	-0.567749	5.85109234741048	-3.11498	0.00270639528775848	0.0116634405809202	-2.52565	Normal	C11orf68
MCF2L	-0.567339	5.01267883786259	-3.72527	0.000402411348048127	0.00231939939555244	-0.738004	Normal	MCF2L
AMZ2P1	-0.567247	4.52297368983465	-1.50666	0.136595862533462	0.258791160289018	-5.9658	Normal	AMZ2P1
ANKRD35	-0.566723	3.94935027727403	-2.2121	0.0303706061193115	0.0829220713843929	-4.71095	Normal	ANKRD35
IST1	-0.566477	4.17873069083074	-3.36292	0.00127795031238971	0.00622529967450946	-1.82652	Normal	IST1
UBR5	-0.56617	7.53651201241037	-4.08416	0.000120340844274694	0.000820569324557544	0.410744974244144	Normal	UBR5
ITFG2	-0.565459	5.09155781215972	-4.44297	3.40608263627153e-05	0.000275660841484085	1.62136443218805	Normal	ITFG2
ZSWIM8	-0.565392	3.84335539903189	-4.54567	2.35166971161815e-05	0.000200122146960398	1.97816285685589	Normal	ZSWIM8
GNPDA2	-0.565191	5.70846072649798	-2.14454	0.0356173703697525	0.0934010818523006	-4.84943	Normal	GNPDA2
LOXL1	-0.56426	8.63184131548661	-1.18382	0.240663951545308	0.393231895208047	-6.39184	Normal	LOXL1
L1CAM	-0.563989	6.16464089992896	-2.9312	0.00461387275620837	0.0181205019667293	-3.01799	Normal	L1CAM
SPRED2	-0.563982	3.99166758545563	-2.90903	0.00491387778539952	0.0190500019199416	-3.07584	Normal	SPRED2
ARHGAP44	-0.563964	5.56338318276241	-1.54656	0.126675937095186	0.244788264479402	-5.90647	Normal	ARHGAP44
NDUFAF7	-0.562611	5.08590951964081	-3.42056	0.00106821112554697	0.00535932345373822	-1.6585	Normal	NDUFAF7
ZRANB2	-0.56214	8.63738251040185	-3.63043	0.000548055053724464	0.00304374162586682	-1.03019	Normal	ZRANB2
TNFRSF25	-0.562095	3.68387465647336	-4.35721	4.62689113228241e-05	0.000358393184404845	1.32679836619429	Normal	TNFRSF25
ZNF555	-0.561669	3.58454834020421	-4.83621	8.08204936507916e-06	7.92337922299114e-05	3.0100658185793	Normal	ZNF555
KIAA0232	-0.561025	6.04016289465103	-2.6313	0.0105444002353716	0.0357109774205155	-3.77103	Normal	KIAA0232
CHD5	-0.560846	3.86830529471251	-3.13259	0.00256880808496545	0.0111565369641264	-2.47727	Normal	CHD5
STXBP5	-0.560791	4.88768300156222	-3.06123	0.00316983512393336	0.0133072232240461	-2.67198	Normal	STXBP5
TSIX	-0.560747	3.80360323613657	-0.823358	0.413223534828586	0.571617247277806	-6.75089	Normal	TSIX
FBLN2	-0.560372	4.70418347574081	-1.38296	0.171265511130673	0.306512242354499	-6.14047	Normal	FBLN2
TNKS	-0.56009	6.12739548285847	-3.34274	0.00136016689799551	0.00655505484516522	-1.88487	Normal	TNKS
SHFL	-0.559784	4.99080925859911	-1.77864	0.0798316637545167	0.173775658348962	-5.5331	Normal	SHFL
PIKFYVE	-0.559476	5.42912707560325	-5.38603	9.97788366192851e-07	1.29812045202584e-05	5.04208730365008	Normal	PIKFYVE
SULT1C4	-0.55886	3.80671290203917	-1.31267	0.193771355634764	0.335433966421884	-6.23343	Normal	SULT1C4
COLGALT2	-0.558817	3.61895811593249	-4.00523	0.000157717372136716	0.00103397394526501	0.15248983645785	Normal	COLGALT2
RABGEF1	-0.557869	6.60253938400189	-3.25954	0.00175466018234508	0.0081098610633397	-2.12274	Normal	RABGEF1
TSHZ2	-0.557546	2.92342604743658	-7.32648	3.919042912012e-10	1.25655651837325e-08	12.7342933783557	Normal	TSHZ2
DNAJC3-DT	-0.557478	4.62272759833077	-1.63346	0.107059731584003	0.21534898014026	-5.77229	Normal	DNAJC3-DT
SNX13	-0.557289	5.09586917710664	-4.70579	1.31001438069377e-05	0.000119986259432211	2.54289427629315	Normal	SNX13
PFN2	-0.557232	9.50171150010049	-3.37087	0.00124689562093045	0.006104745768941	-1.80348	Normal	PFN2
SPRY1	-0.557151	5.74060371347061	-2.00481	0.049023367822992	0.119391709000761	-5.12388	Normal	SPRY1
BRD10	-0.556961	6.48310539714797	-4.08006	0.00012204922818207	0.000829659669281241	0.397274328794963	Normal	BRD10
SPATA31D1	-0.556774	4.27045582547852	-3.53071	0.000754676915015723	0.00399825444591851	-1.33192	Normal	SPATA31D1
ZNF827	-0.556744	6.42922175146656	-3.12911	0.0025954821054068	0.0112640467851142	-2.48686	Normal	ZNF827
C10orf143	-0.556609	3.25818383181907	-4.6339	1.70544341509262e-05	0.000150476529895578	2.28811304249749	Normal	C10orf143
SUMO4	-0.555978	7.99175026562768	-2.62907	0.0106071245630429	0.0358303416083214	-3.77639	Normal	SUMO4
DFFB	-0.555572	4.24505921320875	-2.62299	0.0107799183079458	0.0363303679907364	-3.79097	Normal	DFFB
YEATS2	-0.555358	6.16587700983054	-4.59776	1.9459969764054e-05	0.000169408564674461	2.16077306685978	Normal	YEATS2
PRPSAP2	-0.555284	8.6258	-4.0844	0.000120238536909953	0.000820569324557544	0.411557766790599	Normal	PRPSAP2
MSANTD4	-0.555041	7.23159252323671	-2.36251	0.0210613752481891	0.0620993061652009	-4.38947	Normal	MSANTD4
BTBD7	-0.554475	5.50438623173117	-2.59081	0.011737920341843	0.038826033262361	-3.86768	Normal	BTBD7
MMACHC	-0.55427	3.64261859261061	-2.49947	0.0148924545066984	0.0469919208486437	-4.08124	Normal	MMACHC
SLC25A37	-0.554054	4.9875610943759	-2.24264	0.0282310655655178	0.0779876540516364	-4.64716	Normal	SLC25A37
VPS13B	-0.55342	4.45949490984226	-4.11873	0.000106804885257953	0.000741630371894718	0.52482045454282	Normal	VPS13B
STX16	-0.553278	6.65736700535571	-3.31231	0.00149361646523127	0.0070732805566945	-1.97238	Normal	STX16
VDAC1P8	-0.552666	4.08359571132959	-3.39901	0.00114250898319835	0.00568830840807494	-1.72156	Normal	VDAC1P8
MACF1	-0.550901	7.83149279537825	-2.84975	0.00580687380637899	0.0219818271347927	-3.22883	Normal	MACF1
FRMD4A	-0.55007	4.82205339968329	-3.06647	0.00312159988397732	0.013125035699919	-2.6578	Normal	FRMD4A
EVA1A	-0.5499	3.18836600902341	-4.70353	1.32094510649709e-05	0.000120566963973356	2.53486446130894	Normal	EVA1A
PLXNB2	-0.549792	7.02388672518709	-2.41386	0.0185219611971929	0.0561061473022867	-4.2756	Normal	PLXNB2
RAF1	-0.549531	7.61324248423939	-3.30204	0.00154135198764607	0.00725203032920655	-2.00177	Normal	RAF1
GOLGA1	-0.549419	5.21542463124925	-2.54795	0.013133789858151	0.0424196369891613	-3.96867	Normal	GOLGA1
ZNF516	-0.549211	6.18990701962499	-2.58957	0.0117765368939431	0.0388741660901328	-3.87064	Normal	ZNF516
ERVK13-1	-0.549087	3.38636706672423	-2.58526	0.0119109797741111	0.039229679385123	-3.88086	Normal	ERVK13-1
SIAH1	-0.548421	7.40427959650357	-2.96036	0.00424504924831557	0.0169671842401169	-2.94139	Normal	SIAH1
DDC	-0.547695	4.65386495840197	-1.10829	0.271696614246842	0.427795487479765	-6.4774	Normal	DDC
ZNF431	-0.547286	4.48458890455144	-1.951	0.0552376465177669	0.131270510710003	-5.22522	Normal	ZNF431
ZNF783	-0.547113	5.66160228397612	-4.28892	5.89315235605464e-05	0.000442740991666461	1.09450214648873	Normal	ZNF783
RWDD2B	-0.546977	4.55868025472248	-3.31606	0.0014765162509078	0.00700927111828602	-1.96162	Normal	RWDD2B
GPALPP1	-0.546959	6.31945764074021	-2.35839	0.0212778382075275	0.0625743229017271	-4.39851	Normal	GPALPP1
NELL1	-0.546674	4.11738258055662	-1.76623	0.0819101135390473	0.177283575977498	-5.55428	Normal	NELL1
KIF26A	-0.546484	4.95297746868093	-1.74129	0.0862201765086492	0.183862215396874	-5.59642	Normal	KIF26A
SNX9	-0.546433	3.98651539320906	-2.17618	0.0330692044141124	0.0882171206636984	-4.78505	Normal	SNX9
B3GLCT	-0.546308	6.9526258806174	-1.77094	0.0811150699387885	0.175949232113065	-5.54625	Normal	B3GLCT
LEMD3	-0.546144	8.47013376513229	-3.43133	0.00103284380452769	0.00519520876388017	-1.62691	Normal	LEMD3
CRLF3	-0.546136	7.08395874702819	-2.00503	0.0489990481405082	0.119369696892021	-5.12346	Normal	CRLF3
CCDC85A	-0.546119	3.91733770181777	-2.67739	0.00932068950312018	0.032388170684153	-3.65952	Normal	CCDC85A
PPP4R1	-0.546019	7.98191514561933	-3.55306	0.00070277146561827	0.00378130359882183	-1.26479	Normal	PPP4R1
ITCH	-0.545487	4.2080977391792	-5.49073	6.63909693361245e-07	9.13255563333112e-06	5.43919880137224	Normal	ITCH
TMEM167B	-0.544654	7.69134613697623	-3.49335	0.00084966240264915	0.00441185322791494	-1.44348	Normal	TMEM167B
ZSCAN32	-0.544545	4.13433654586257	-3.76111	0.000357675445917202	0.00209447173544828	-0.626324	Normal	ZSCAN32
TXNRD3	-0.544531	4.50965886441338	-2.4664	0.016211023848837	0.0502871701998683	-4.157	Normal	TXNRD3
C12orf60	-0.544444	4.9198263377107	-1.31666	0.192435483669969	0.333810850091218	-6.22827	Normal	C12orf60
ATG16L1	-0.544064	5.14215280921021	-3.68644	0.000456909106369567	0.00259401468952437	-0.85824	Normal	ATG16L1
PIGL	-0.543437	3.49063725067238	-6.09361	6.08121202767515e-08	1.076365356633e-06	7.77610775835477	Normal	PIGL
NME5	-0.543284	5.96618800467235	-1.23044	0.222831577979673	0.371544269336667	-6.33632	Normal	NME5
TENT4B	-0.542721	6.7102620561883	-1.79462	0.0772218952476479	0.169446323996101	-5.50564	Normal	TENT4B
MIR570HG	-0.542391	3.73154515017374	-2.24818	0.0278571698081092	0.0772221940237453	-4.63549	Normal	MIR570HG
RAD17	-0.542288	6.73287442699631	-2.80151	0.00664162659947714	0.0244938680530686	-3.35152	Normal	RAD17
ARHGAP17	-0.541609	7.03185825127109	-2.75232	0.00760495402906016	0.0273839016664685	-3.4749	Normal	ARHGAP17
NOC3L	-0.541191	6.76718342484356	-2.25549	0.0273705306258311	0.0762566896709705	-4.62007	Normal	NOC3L
USP15	-0.54056	4.87731032792244	-5.32438	1.26669924755209e-06	1.59321711361455e-05	4.80966831339249	Normal	USP15
NPTN	-0.540541	9.61116934293941	-2.47497	0.0158594883117192	0.0493663382859481	-4.13744	Normal	NPTN
TBCEL	-0.540109	4.63912235378118	-3.17789	0.00224450308472686	0.00998076684322462	-2.35196	Normal	TBCEL
RUNDC3B	-0.54009	6.6010696427146	-1.38794	0.169750062933646	0.304729537788945	-6.13371	Normal	RUNDC3B
LOC440982	-0.539548	2.81736794450726	-3.34822	0.00133734015305861	0.00645830728236327	-1.86903	Normal	LOC440982
BCL7A	-0.539237	5.92982718870615	-1.8176	0.0735933226417601	0.163409203633123	-5.46575	Normal	BCL7A
PDE2A	-0.538908	4.39160574886885	-2.77173	0.00721050786324243	0.0262454434786445	-3.42643	Normal	PDE2A
MIR1915HG	-0.538856	4.45980309826845	-4.70557	1.31105712284215e-05	0.000119986259432211	2.54212537115094	Normal	MIR1915HG
LASP1	-0.538537	7.54007437136356	-3.0287	0.00348522616676702	0.0143909673001446	-2.75962	Normal	LASP1
ZNF248	-0.538465	6.0424105651667	-3.30488	0.00152800454372012	0.00720125836166892	-1.99364	Normal	ZNF248
TECPR1	-0.538433	6.04663004691865	-2.91643	0.00481176974789701	0.0187657421042112	-3.05656	Normal	TECPR1
ROBO2	-0.537875	6.85000993885692	-1.43536	0.155832305176467	0.28546551689757	-6.06819	Normal	ROBO2
ZBTB41	-0.537323	6.94686360683703	-1.44242	0.153840606679886	0.282570504779523	-6.05827	Normal	ZBTB41
SLC2A12	-0.537031	3.07165310227702	-4.82252	8.50459107064537e-06	8.28227188498119e-05	2.96073302039345	Normal	SLC2A12
RFTN2	-0.536634	3.05498313138963	-4.71158	1.28236133935469e-05	0.000118027531900606	2.56351268623889	Normal	RFTN2
ATMIN	-0.536283	6.5735046764058	-2.27317	0.0262254009460942	0.0738198800917285	-4.58261	Normal	ATMIN
MBD6	-0.535831	6.44417803943799	-3.83988	0.000275452768927379	0.00167700903484905	-0.378401	Normal	MBD6
ZNF280C	-0.535264	4.70871052609813	-2.41448	0.018493117000343	0.0560332372835077	-4.27422	Normal	ZNF280C
PDP2	-0.534914	3.51986660123045	-3.37532	0.00122979118140431	0.00603580071676266	-1.79054	Normal	PDP2
SH3PXD2A	-0.534868	4.46477145693032	-3.3134	0.00148861552767653	0.00705651831750997	-1.96924	Normal	SH3PXD2A
C2orf76	-0.534738	4.82822662324259	-2.97938	0.00401947477497835	0.0161868690749386	-2.89113	Normal	C2orf76
STAM2	-0.534673	4.83172779886307	-4.20693	7.85975389712367e-05	0.000567944655066172	0.818374456295616	Normal	STAM2
ATOH7	-0.534546	6.02534165660196	-0.918284	0.361762130176135	0.522431528134007	-6.66851	Normal	ATOH7
DHX29	-0.533784	7.78058382792353	-3.27033	0.00169804896701276	0.00789172460510685	-2.09215	Normal	DHX29
RAB2A	-0.533552	7.06168382808218	-4.30896	5.49028852404593e-05	0.000416474051904842	1.16246873161587	Normal	RAB2A
PDZRN3	-0.533465	7.40330479233323	-1.69597	0.0945297193966855	0.196825098850267	-5.67158	Normal	PDZRN3
CCDC115	-0.533243	6.70342150166176	-3.88937	0.000233420088231238	0.00145623856214438	-0.220985	Normal	CCDC115
MTM1	-0.532734	3.09451679215311	-4.62401	1.76825795748499e-05	0.000155434510345216	2.25319975805633	Normal	MTM1
CRAMP1	-0.532588	6.31889264022949	-2.92327	0.00471916568931818	0.0184598031213829	-3.03872	Normal	CRAMP1
MMP2	-0.532526	4.89661838120947	-1.41561	0.161518561754727	0.293397984550773	-6.09573	Normal	MMP2
ZNF350	-0.532416	4.37318674631777	-2.76839	0.00727709803356101	0.0264059200444769	-3.4348	Normal	ZNF350
LOC101928045	-0.532328	2.85631633106066	-3.89738	0.000227218987558986	0.00142436689049397	-0.195368	Normal	LOC101928045
GALK2	-0.532115	5.67272455522239	-3.49143	0.000854848354808218	0.0044289825358386	-1.44921	Normal	GALK2
KYAT3	-0.53211	6.93221786163107	-1.95431	0.0548372646106937	0.1305304868573	-5.21906	Normal	KYAT3
EXOC7	-0.532001	5.95140730256724	-3.3099	0.00150469394141517	0.00710962076446782	-1.97928	Normal	EXOC7
CRTC3	-0.531797	7.53347117609268	-2.40883	0.0187581890774757	0.0566900202998138	-4.28686	Normal	CRTC3
JAKMIP2	-0.531602	5.17360392719389	-1.72353	0.0894012073106922	0.188827064037252	-5.62609	Normal	JAKMIP2
INPP5B	-0.531472	4.37399577686989	-6.25518	3.17016299660133e-08	6.04908337644172e-07	8.4146696566766	Normal	INPP5B
MINPP1	-0.531279	7.2522328498017	-2.3748	0.0204269297579071	0.0606246891019321	-4.36241	Normal	MINPP1
PFKFB3	-0.530585	7.52701167183197	-1.07461	0.286403652501343	0.443916257291365	-6.51381	Normal	PFKFB3
ZNHIT6	-0.529051	4.91899356388571	-3.20415	0.00207448234957278	0.00935232791568833	-2.27871	Normal	ZNHIT6
SPOP	-0.528956	6.33845981926369	-3.59773	0.000609013533600011	0.00333649571278998	-1.12977	Normal	SPOP
BBS1	-0.528629	7.02425238948762	-2.44219	0.0172414068213351	0.0529515595520458	-4.2119	Normal	BBS1
PHLPP2	-0.528626	6.54962004006632	-1.46252	0.148270307763987	0.275470509773029	-6.02974	Normal	PHLPP2
GARNL3	-0.528584	4.82506769280424	-2.16679	0.0338083022126601	0.0897805898315381	-4.80424	Normal	GARNL3
ERCC4	-0.528488	4.05125447366552	-2.95611	0.00429707451547206	0.017116826014618	-2.9526	Normal	ERCC4
CNOT6L	-0.528259	5.31602033291676	-3.31966	0.0014603021847797	0.00695480768603482	-1.9513	Normal	CNOT6L
MIGA1	-0.527898	4.80738147777245	-3.1764	0.00225450857033885	0.010013875122228	-2.3561	Normal	MIGA1
CFAP36	-0.527867	7.2990712365418	-1.34708	0.182490368611043	0.320905290839041	-6.1885	Normal	CFAP36
SPART	-0.527732	5.38729553629666	-2.17962	0.0328018645512388	0.0877803212587522	-4.77799	Normal	SPART
PCID2	-0.5275	6.19099411728697	-2.44336	0.017190447861476	0.0528227037586857	-4.20927	Normal	PCID2
RPS6KB1	-0.527435	6.59682954920414	-2.81463	0.00640431026710686	0.0237755713332803	-3.31832	Normal	RPS6KB1
GPR22	-0.52738	2.98733202906241	-3.25885	0.0017583474799319	0.00812050675993735	-2.1247	Normal	GPR22
CNOT4	-0.527355	4.2761635847663	-4.8492	7.7001747008962e-06	7.60619108712263e-05	3.05693055578987	Normal	CNOT4
DUSP11	-0.526384	7.23253990454874	-2.35316	0.0215558675352647	0.0631845601016901	-4.40998	Normal	DUSP11
MKLN1	-0.526229	5.21922972333105	-3.91321	0.00021543202132459	0.0013599218774847	-0.144672	Normal	MKLN1
CDH2	-0.526021	8.7317361277128	-4.0304	0.000144723455803326	0.0009589665465003	0.234534978552875	Normal	CDH2
LINC00938	-0.525645	5.66190623712294	-3.04186	0.00335429544207882	0.0139435554420102	-2.72426	Normal	LINC00938
ZNF345	-0.525167	4.62724880982186	-3.62981	0.000549148969349698	0.00304837424565691	-1.03208	Normal	ZNF345
PTPN12	-0.524892	5.88941462465803	-3.23043	0.00191647318023828	0.00875771525315274	-2.20495	Normal	PTPN12
NDST3	-0.524886	2.93232047490593	-4.64586	1.63241602711417e-05	0.000144795178217572	2.33036386945541	Normal	NDST3
LONP2	-0.524718	5.90293426896451	-1.96039	0.0541068888188265	0.129158734802467	-5.20771	Normal	LONP2
MUC19	-0.524515	3.16786323794918	-3.70934	0.000423971457546351	0.00243410227705794	-0.787428	Normal	MUC19
PRIMA1	-0.524243	6.02913452654543	-1.35155	0.18106049141285	0.319078670480521	-6.18257	Normal	PRIMA1
CCAR1	-0.52358	8.18055142126163	-2.48205	0.0155742591263876	0.0486721520234776	-4.12124	Normal	CCAR1
PIGV	-0.523368	5.12360006070253	-2.31334	0.0237789387221353	0.0681264272227193	-4.49655	Normal	PIGV
ITM2B	-0.523321	9.2570863449732	-1.11776	0.267659199949984	0.42363562635721	-6.46697	Normal	ITM2B
FAAH2	-0.523018	3.71437332164069	-2.55037	0.0130513985229943	0.0421923310378342	-3.96302	Normal	FAAH2
PUM1	-0.522921	9.32268990650792	-3.65181	0.000511382235172613	0.00286447280656354	-0.964753	Normal	PUM1
MALAT1	-0.521347	9.1000927222525	-1.16009	0.250128077832613	0.403915369941614	-6.41931	Normal	MALAT1
LCT	-0.521176	3.35112204354188	-4.05507	0.000132995891566167	0.00089285285327744	0.315219681308551	Normal	LCT
ATRNL1	-0.520992	4.68738793098809	-2.71415	0.00843915555908264	0.029820382561227	-3.56946	Normal	ATRNL1
EMC1	-0.520721	5.95489295266739	-3.02421	0.00353095323453297	0.0145439579527007	-2.77165	Normal	EMC1
CDKN1B	-0.519957	9.61057110471923	-2.75252	0.00760084016521474	0.0273815634735864	-3.47441	Normal	CDKN1B
ZNF564	-0.519783	5.23229345900641	-2.3585	0.0212719839977632	0.0625743229017271	-4.39826	Normal	ZNF564
GALT	-0.519516	5.98783520045973	-2.355	0.0214576379141463	0.0629828366489512	-4.40594	Normal	GALT
SETD1B	-0.519468	7.8175839511154	-4.30096	5.64790940355293e-05	0.000427050366306016	1.13529766986619	Normal	SETD1B
PEA15	-0.519259	8.80040449214395	-1.90311	0.061320146794971	0.142263209328205	-5.31332	Normal	PEA15
LOC283731	-0.51921	3.07367	-1.66297	0.100986068418324	0.206182542469001	-5.72518	Normal	LOC283731
SARNP	-0.51906	5.69142289738577	-4.28012	6.07883195428042e-05	0.000455524220839596	1.06473460338969	Normal	SARNP
CACNA2D4	-0.518548	5.43060101329571	-1.40698	0.164052942596521	0.297001123321533	-6.10766	Normal	CACNA2D4
SUZ12P1	-0.518407	7.10322533874618	-0.968065	0.336490994149458	0.498072882989896	-6.6218	Normal	SUZ12P1
HEBP2	-0.517884	7.23125333841208	-1.44144	0.154116101168318	0.282895737089038	-6.05965	Normal	HEBP2
MARCHF4	-0.517593	4.49918001882697	-3.03687	0.00340334548903223	0.0141172416596389	-2.73767	Normal	MARCHF4
AATK	-0.516529	6.67581044268461	-4.14182	9.85959735774446e-05	0.000694075434871813	0.601322969306442	Normal	AATK
ADGRB3	-0.516215	7.2443143781944	-1.01112	0.315593016135794	0.476271096238882	-6.57947	Normal	ADGRB3
EPG5	-0.515807	4.76897461439047	-4.43379	3.52008659316826e-05	0.000283255867610759	1.58968389594147	Normal	EPG5
RBM23	-0.515532	7.52104736113857	-2.54385	0.0132751664240891	0.0427625797383161	-3.97828	Normal	RBM23
ANKRD37	-0.515468	7.19333927497319	-1.93475	0.0572414608031631	0.134885249503036	-5.25533	Normal	ANKRD37
CEP68	-0.515163	5.98455546954927	-3.24938	0.00180960832392409	0.00830494864342947	-2.15149	Normal	CEP68
BEX1	-0.513977	10.9303178500304	-3.4711	0.000911535824506133	0.00466501216771891	-1.50957	Normal	BEX1
PHF10	-0.513554	6.54438132204984	-2.34393	0.0220541104576088	0.0643473362058775	-4.43016	Normal	PHF10
SALL3	-0.513412	3.40836202811979	-1.08928	0.279932304433516	0.436719701213415	-6.49809	Normal	SALL3
RBPJ	-0.512795	8.90448889090755	-2.69081	0.00898958166129397	0.0314153486585124	-3.62676	Normal	RBPJ
FBXO3	-0.512675	4.51025964701281	-3.73287	0.000392507841395018	0.00227236286076494	-0.7144	Normal	FBXO3
ZNF793-AS1	-0.512352	5.73673702800291	-2.31841	0.0234847700234582	0.067431802355097	-4.48559	Normal	ZNF793-AS1
NME3	-0.512337	6.27728103619269	-2.05245	0.0440324196739212	0.109940520185844	-5.03214	Normal	NME3
GPR84	-0.511807	3.17147502478805	-2.81728	0.00635735771630656	0.0236386542461526	-3.3116	Normal	GPR84
ZNF542P	-0.511804	5.87799954778756	-2.34723	0.0218747539593718	0.0638956813451503	-4.42295	Normal	ZNF542P
NAT9	-0.511612	5.72956961870254	-2.97604	0.00405822347952822	0.0163093330589944	-2.89996	Normal	NAT9
C2orf42	-0.511428	5.14594797292416	-2.10288	0.0392328701215745	0.100326374128716	-4.93295	Normal	C2orf42
LTA4H	-0.511409	8.52340833273589	-2.47021	0.0160538544835967	0.0499183843044534	-4.14831	Normal	LTA4H
LTBP1	-0.511009	4.55273164537678	-3.50101	0.000829310886813369	0.00433688202172678	-1.42068	Normal	LTBP1
PPP4R2	-0.51038	7.54877242776699	-3.29553	0.00157238422975395	0.00737487167712336	-2.02039	Normal	PPP4R2
KIF26B	-0.510355	3.00198716553344	-5.55011	5.26358849039979e-07	7.47799163860067e-06	5.66567224142517	Normal	KIF26B
DHFR2	-0.510235	3.98269788891732	-2.51655	0.0142499851374298	0.0453596972343677	-4.04178	Normal	DHFR2
PIWIL4	-0.51021	3.46249635633461	-2.94937	0.0043806850165139	0.0173790867710584	-2.97032	Normal	PIWIL4
SMURF2	-0.509649	6.50792813296608	-2.97132	0.0041136156450652	0.0165036853315693	-2.91245	Normal	SMURF2
CAPN7	-0.509634	6.89721594010267	-3.00388	0.0037452406147533	0.0152446752043462	-2.82601	Normal	CAPN7
SLC30A7	-0.509513	5.12269964801737	-4.52027	2.57825890128801e-05	0.000215260103693865	1.8895042112065	Normal	SLC30A7
DHTKD1	-0.508799	5.96761648342451	-2.76969	0.00725109946739241	0.0263278627010674	-3.43154	Normal	DHTKD1
SIN3B	-0.508166	4.98259387857627	-3.69857	0.00043917264805782	0.00251032198000902	-0.820774	Normal	SIN3B
RREB1	-0.507476	4.63993356448353	-2.622	0.0108083708069205	0.0363844611070602	-3.79334	Normal	RREB1
TET2	-0.507277	3.93552943014146	-4.35008	4.74572218027925e-05	0.000366388485431427	1.30243349357653	Normal	TET2
ZBTB49	-0.50701	3.83278795626049	-3.59994	0.000604696821133175	0.00331594261495225	-1.12305	Normal	ZBTB49
FAM43A	-0.507006	5.31053849575741	-1.44013	0.154483510486662	0.283437147523605	-6.06149	Normal	FAM43A
MRPS25	-0.506736	6.53952128858702	-2.62434	0.010741313460193	0.0362210670848751	-3.78773	Normal	MRPS25
CNTN6	-0.506144	3.11583663263316	-4.24768	6.81389944185323e-05	0.00050226827858133	0.955240427431924	Normal	CNTN6
RPAP1	-0.50592	4.75785646663958	-2.87334	0.00543500007688506	0.020768390069113	-3.16825	Normal	RPAP1
PPWD1	-0.505912	6.86987698805179	-2.60879	0.0111936470828312	0.0374380371880736	-3.82492	Normal	PPWD1
ZC3H4	-0.50541	8.33948725309741	-2.17923	0.0328326676413662	0.087788449038877	-4.77881	Normal	ZC3H4
SOX13	-0.505273	3.69456532131893	-4.18288	8.54787198526049e-05	0.000613512402122519	0.73798203170034	Normal	SOX13
GPRASP1	-0.505207	7.18655504072197	-1.90263	0.0613845756214084	0.14230501677543	-5.3142	Normal	GPRASP1
TASOR2	-0.50443	4.98440148638939	-3.39435	0.00115922124598974	0.00574542655465632	-1.73517	Normal	TASOR2
CRLS1	-0.503843	5.78866492821672	-3.69942	0.000437958020678558	0.00250545036679002	-0.818153	Normal	CRLS1
IRAG1	-0.503703	3.5799162198531	-4.76364	1.05810662597617e-05	9.97339859906057e-05	2.74935661321049	Normal	IRAG1
WDR35	-0.503484	5.13400187858485	-3.13782	0.00252928639457379	0.0110052561513991	-2.46289	Normal	WDR35
LYPLAL1	-0.503317	6.56741355376837	-2.26263	0.0269031970808702	0.0752907915311826	-4.60498	Normal	LYPLAL1
SNX32	-0.50331	3.24296268388947	-3.66133	0.000495826031401833	0.00278531281881307	-0.93555	Normal	SNX32
MRFAP1L1	-0.503103	8.76361924253297	-4.23604	7.09805447898405e-05	0.000520272762716289	0.916068197961943	Normal	MRFAP1L1
PARVA	-0.50291	3.63181233002503	-3.98362	0.000169760485040642	0.00110551570030629	0.0823112889628117	Normal	PARVA
DSCAML1	-0.502798	3.85025330468312	-2.59385	0.0116443673238628	0.0385831066146962	-3.86048	Normal	DSCAML1
VSIG10L	-0.502777	3.52766712125039	-2.44119	0.0172855980031685	0.0530456309014598	-4.21418	Normal	VSIG10L
PPP1R12A	-0.502562	7.41349829181327	-3.04511	0.00332267116777726	0.01384642974214	-2.71551	Normal	PPP1R12A
LRRC70	-0.502507	3.69814145766222	-1.86894	0.0660004029912424	0.150478867126915	-5.375	Normal	LRRC70
NIPBL	-0.502296	7.6113233049964	-2.77118	0.00722148061775348	0.02626094671501	-3.42781	Normal	NIPBL
EML3	-0.501936	5.31721347036375	-3.03158	0.00345616715439306	0.0142860590196557	-2.75189	Normal	EML3
KDM3B	-0.50192	7.86708837479898	-3.14664	0.00246379333146239	0.0107722111567478	-2.43854	Normal	KDM3B
ABCA5	-0.50185	7.42745856810621	-1.48038	0.14345585824298	0.268450725001016	-6.00408	Normal	ABCA5
INPP5A	-0.501512	4.82972622484939	-3.26593	0.00172092890451016	0.00798175648155406	-2.10464	Normal	INPP5A
PPM1B	-0.501492	7.99646344526419	-2.70036	0.00876050046803016	0.030771155072147	-3.60336	Normal	PPM1B
SDHAF4	-0.501182	4.69938852502911	-1.69735	0.0942689232430626	0.196456369074292	-5.66934	Normal	SDHAF4
PSMA3-AS1	-0.500964	7.46936574167869	-2.31538	0.0236602261515278	0.0678194318241764	-4.49214	Normal	PSMA3-AS1
ZEB1-AS1	-0.500944	5.5161196837763	-1.73236	0.0878075704854582	0.1864924213955	-5.61137	Normal	ZEB1-AS1
PIN4	-0.500529	5.99376210869711	-2.15578	0.0346938258378343	0.0915520679574963	-4.82667	Normal	PIN4
GPRC5B	-0.500322	4.82685510542244	-1.74178	0.0861327380174243	0.183775941933541	-5.59559	Normal	GPRC5B
C1QTNF4	-0.499698	5.81860289039001	-1.08015	0.283946338882081	0.441514547075821	-6.5079	Normal	C1QTNF4
ERBIN	-0.499419	7.2787593712828	-2.40862	0.0187680607570409	0.0567052505107815	-4.28732	Normal	ERBIN
ERCC6	-0.499274	4.22256471997502	-4.71194	1.28070154345599e-05	0.000117967288951774	2.56476441053804	Normal	ERCC6
BCKDHB	-0.499194	3.55725412761505	-4.91138	6.10318309443039e-06	6.19557557207099e-05	3.28209100536169	Normal	BCKDHB
ADAT2	-0.498822	3.49491576599892	-4.10808	0.000110811488804792	0.000766277443208156	0.489604554548287	Normal	ADAT2
FHIP1B	-0.498797	5.86118861039489	-3.07673	0.00302906692727743	0.0127771748352267	-2.62997	Normal	FHIP1B
SKIC3	-0.49876	6.74364734086915	-2.81072	0.00647417472776128	0.0239818309439011	-3.32822	Normal	SKIC3
NPY5R	-0.498299	3.13439977915426	-3.63415	0.000541497020698813	0.00301445329122418	-1.01882	Normal	NPY5R
NMNAT2	-0.498295	4.33321003366836	-1.21195	0.229785442863413	0.380299274915713	-6.35859	Normal	NMNAT2
KLHL18	-0.49802	5.90329642427519	-2.58798	0.0118258973977295	0.0389932301102432	-3.87441	Normal	KLHL18
ZNF302	-0.497962	7.80463442532516	-2.85986	0.00564476152591751	0.021409591631106	-3.20292	Normal	ZNF302
STYXL1	-0.497568	6.42542017554512	-1.90264	0.0613832731263874	0.14230501677543	-5.31419	Normal	STYXL1
PWWP2A	-0.497481	5.14024828437649	-5.58203	4.64466994874284e-07	6.67955905006093e-06	5.78774868364535	Normal	PWWP2A
GBF1	-0.497429	5.34089889147654	-2.6945	0.00890041637542693	0.0311873353734354	-3.61772	Normal	GBF1
TPCN2	-0.497303	3.99673773738841	-6.05486	7.10547191336083e-08	1.23347208436819e-06	7.62361541201303	Normal	TPCN2
ZNF559	-0.497248	7.86353364120364	-2.39602	0.0193712158746088	0.0581532919643218	-4.31539	Normal	ZNF559
FNIP1	-0.497132	4.75044278045721	-3.7331	0.000392211462969424	0.0022717677778609	-0.713684	Normal	FNIP1
KIF3C	-0.496815	6.59435288051155	-2.34151	0.0221859648278812	0.064635624939222	-4.43542	Normal	KIF3C
ACSL3	-0.49659	8.44080320320252	-2.36842	0.0207543453869742	0.0614255342033147	-4.37648	Normal	ACSL3
SRSF6	-0.495328	9.63227422940984	-2.6812	0.00922562145182545	0.0320968478319513	-3.65024	Normal	SRSF6
DHX38	-0.495258	5.60684243983734	-2.81167	0.00645705337449877	0.023925961903929	-3.3258	Normal	DHX38
AMER2	-0.495209	10.0243338199962	-2.67164	0.00946600259942507	0.0327583428204816	-3.67352	Normal	AMER2
SETD4	-0.495206	5.41153650819434	-3.49501	0.000845235232782818	0.00439275263804533	-1.43857	Normal	SETD4
ADGRG2	-0.494973	3.30194506301438	-1.39883	0.166474222144813	0.300318984914586	-6.11885	Normal	ADGRG2
TMEM216	-0.494933	6.32937773789016	-3.10601	0.00277903258513447	0.0119152164364461	-2.5502	Normal	TMEM216
PCDHB16	-0.494663	5.96547938044484	-0.67685	0.500829460016657	0.647343728747161	-6.86073	Normal	PCDHB16
PHEX	-0.494572	2.8709381371804	-4.25614	6.61422403338669e-05	0.000490012115099702	0.98376226789615	Normal	PHEX
IREB2	-0.493724	4.65123164026825	-3.5588	0.000689991278592013	0.00372313062442308	-1.2475	Normal	IREB2
C16orf74	-0.493565	5.02603206366999	-1.77023	0.0812347584204248	0.176143734305928	-5.54746	Normal	C16orf74
FBXL5	-0.493278	7.81635064410614	-2.87425	0.00542102324263751	0.0207268033882434	-3.16589	Normal	FBXL5
AREL1	-0.493163	6.30293252366997	-2.28704	0.0253563833023414	0.0719432200321511	-4.55303	Normal	AREL1
SATB2	-0.492755	4.40999566164615	-0.684022	0.496318843472348	0.644209891400067	-6.85585	Normal	SATB2
TTC27	-0.492389	6.16837033777358	-2.3885	0.0197399132234193	0.0590185685800828	-4.3321	Normal	TTC27
NECAB3	-0.4922	5.36376248657094	-2.91933	0.00477237347329276	0.0186430768006293	-3.04902	Normal	NECAB3
GNG2	-0.491843	4.29031164131895	-1.56296	0.122770447486364	0.238844695167853	-5.88168	Normal	GNG2
PLPPR2	-0.491669	4.24427432990474	-4.7293	1.20128447750741e-05	0.000111527478983777	2.62664177782947	Normal	PLPPR2
PJA1	-0.491325	7.79967918927162	-3.26556	0.00172286230658513	0.00798175648155406	-2.10569	Normal	PJA1
AASDHPPT	-0.490408	8.83995052492142	-2.77671	0.00711236196669614	0.025960674239247	-3.41395	Normal	AASDHPPT
PLCG1-AS1	-0.489082	2.81643047033718	-3.45887	0.000947299124875845	0.00482280053380393	-1.54573	Normal	PLCG1-AS1
GAL3ST1	-0.488805	3.68866142911313	-3.43665	0.0010157788160342	0.00513136651147712	-1.61127	Normal	GAL3ST1
INO80D	-0.488587	5.44323739295929	-4.9468	5.3434102979696e-06	5.47641221368325e-05	3.41095927349235	Normal	INO80D
APTR	-0.488236	4.77628375246896	-2.75764	0.00749501420241906	0.0270627666662731	-3.46165	Normal	APTR
FAM149A	-0.487717	5.23609841990675	-1.18772	0.239134514377715	0.391550652465813	-6.38727	Normal	FAM149A
PPP4R3B	-0.487711	6.93307511400393	-2.88484	0.00526178788695124	0.0202105754830699	-3.13857	Normal	PPP4R3B
ZNF83	-0.48706	8.46475359719547	-1.26368	0.210722807030325	0.356984573480709	-6.2955	Normal	ZNF83
DNM1L	-0.487023	8.29281730058063	-3.92358	0.000208037193389309	0.00131963052131002	-0.111421	Normal	DNM1L
EXT2	-0.486711	6.68262917591217	-4.32576	5.17330083468928e-05	0.000395496321140578	1.21957016286492	Normal	EXT2
MAOA	-0.486654	6.96342387903555	-1.74328	0.0858688897269732	0.183413072614858	-5.59307	Normal	MAOA
KLRG1	-0.485636	4.14522383637903	-3.16039	0.00236493362558342	0.010390970540965	-2.40052	Normal	KLRG1
BDNF	-0.485605	3.2963296241113	-2.55971	0.0127365312730482	0.0414025469499227	-3.9411	Normal	BDNF
FAM222B	-0.484814	6.17295768786942	-4.24187	6.95421036871317e-05	0.000511646762864258	0.935696682536118	Normal	FAM222B
PECR	-0.483827	4.14465008500921	-2.62979	0.0105868959101999	0.0357826104568535	-3.77466	Normal	PECR
MEX3D	-0.48356	4.95367471763151	-2.00873	0.0485954272595574	0.118659407894977	-5.11641	Normal	MEX3D
USP9Y	-0.483424	4.49815491251124	-0.504458	0.615593614095848	0.741454486443065	-6.96283	Normal	USP9Y
NPAS2	-0.483314	2.99896791065987	-6.25987	3.11056646392323e-08	5.95781477345782e-07	8.4332825079711	Normal	NPAS2
PPP1R16B	-0.483185	3.40671542073915	-1.91536	0.0597125509913148	0.139503640430635	-5.29097	Normal	PPP1R16B
DNAJC19P9	-0.482645	7.33760069006996	-1.87659	0.0649263332240387	0.148607474231343	-5.36127	Normal	DNAJC19P9
TMEM161B	-0.482564	7.49239904321468	-2.79514	0.00675959867883992	0.0248430599737508	-3.36758	Normal	TMEM161B
BCL6	-0.482485	3.6409627256232	-2.54073	0.0133834275917496	0.0430758427836484	-3.98556	Normal	BCL6
TRMT61B	-0.482467	7.52914608593934	-2.34728	0.0218718503444471	0.0638956813451503	-4.42283	Normal	TRMT61B
PLPP6	-0.482388	5.38706049020689	-1.56445	0.122421084883704	0.238362606787832	-5.87942	Normal	PLPP6
ESPN	-0.482288	4.47781030994154	-2.48398	0.0154975610345265	0.0484841052359821	-4.11683	Normal	ESPN
CERT1	-0.48221	6.82477741923611	-3.48178	0.000881326617726919	0.00453413759711766	-1.47789	Normal	CERT1
ZC3H13	-0.481931	6.71639826267043	-2.70396	0.00867541803291708	0.0305357020444757	-3.59451	Normal	ZC3H13
VPS35	-0.481066	8.68680518100148	-1.87444	0.0652270308313188	0.149150274124226	-5.36514	Normal	VPS35
PAXBP1-AS1	-0.480916	3.93037387625412	-3.57119	0.000663172534519242	0.00360126316176923	-1.21013	Normal	PAXBP1-AS1
PIP4K2B	-0.480773	5.23625255284878	-5.41835	8.801205379396e-07	1.16967321774872e-05	5.16436032578311	Normal	PIP4K2B
PRKAA2	-0.48073	4.24528939571831	-2.24035	0.0283868078673548	0.078325697230992	-4.65197	Normal	PRKAA2
PRPF40B	-0.480521	4.60079770641799	-3.19946	0.00210393937772297	0.00944880543344011	-2.29183	Normal	PRPF40B
CELSR2	-0.48014	6.18012977770636	-2.32131	0.023318371222783	0.0671182453518171	-4.47932	Normal	CELSR2
NRSN1	-0.479877	5.60885801391533	-1.41974	0.160317819510065	0.29195870456603	-6.09001	Normal	NRSN1
ATP8B2	-0.479703	4.76853325432228	-1.84386	0.0696228988335579	0.156368367045321	-5.41962	Normal	ATP8B2
EXOC3	-0.479469	5.53595146606347	-2.90183	0.00501507927258724	0.0194230875458123	-3.09454	Normal	EXOC3
MAT2B	-0.479227	8.49360417408599	-2.33171	0.0227293412816145	0.0657784248847248	-4.45677	Normal	MAT2B
ELMOD3	-0.478696	4.5129373828311	-3.70408	0.000431333615871136	0.00247032698011116	-0.803726	Normal	ELMOD3
KLF13	-0.478556	5.25980288284454	-1.66069	0.101446025821075	0.206822292044878	-5.72886	Normal	KLF13
DPYS	-0.478533	2.89919689475515	-1.90369	0.061243610465656	0.142118601703475	-5.31227	Normal	DPYS
GIGYF1	-0.477485	5.93596642062971	-2.1011	0.0393945276990674	0.10060822253505	-4.93649	Normal	GIGYF1
SLC7A11	-0.477483	3.71681663689495	-1.45637	0.149956901345805	0.2779567583783	-6.0385	Normal	SLC7A11
BLTP1	-0.477126	4.43935961278928	-4.94969	5.2857211999889e-06	5.43627855231111e-05	3.42148386462231	Normal	BLTP1
ZNF780B	-0.476451	3.31979686842914	-4.93763	5.5308861615894e-06	5.64882063587916e-05	3.37752751943668	Normal	ZNF780B
KIR2DL3	-0.476428	3.24676396674799	-2.06447	0.0428453032339887	0.107502594280705	-5.0087	Normal	KIR2DL3
CBX7	-0.47641	6.58142693405806	-1.95173	0.0551489978827372	0.131112943710276	-5.22386	Normal	CBX7
TCERG1L	-0.476383	4.47045191619044	-0.804251	0.424094704036281	0.581124632399084	-6.76641	Normal	TCERG1L
ZNF333	-0.476322	3.77018843218754	-3.81249	0.000301738440272428	0.0018167781408912	-0.464968	Normal	ZNF333
SUN1	-0.475992	5.52664454159858	-4.11389	0.000108608954593667	0.000751932791832849	0.508801959344978	Normal	SUN1
CHORDC1	-0.475882	7.65853271772369	-1.611	0.11187901049386	0.222487745830443	-5.80763	Normal	CHORDC1
CRK	-0.475792	6.89415800359646	-2.38029	0.0201489074699591	0.0599663781790439	-4.35027	Normal	CRK
LUC7L3	-0.475429	8.25470588509511	-2.22798	0.0292410684675514	0.0803239556335946	-4.67788	Normal	LUC7L3
LINC00662	-0.474919	3.6363554889304	-2.36921	0.0207133758484609	0.0613436423073448	-4.37473	Normal	LINC00662
HPS3	-0.474673	5.43795329181719	-2.67491	0.00938299437102809	0.0325342458339279	-3.66555	Normal	HPS3
ZDHHC5	-0.47445	7.03435198146974	-2.90053	0.00503369373989609	0.0194823205929026	-3.09794	Normal	ZDHHC5
ITIH4	-0.474014	3.78001067591786	-3.05615	0.00321727293495273	0.0134645855533774	-2.68572	Normal	ITIH4
PPP2R5B	-0.473659	5.47984764157095	-2.98901	0.00390948379160292	0.0158144751101207	-2.86557	Normal	PPP2R5B
LOC100421641	-0.473379	5.61364618255938	-1.65163	0.103286345354228	0.209591088143156	-5.74338	Normal	LOC100421641
MMS19	-0.473303	6.40200821854916	-2.47518	0.0158511606354076	0.0493535075766803	-4.13697	Normal	MMS19
SLC25A34	-0.473176	3.56925186825932	-4.32378	5.20969338753252e-05	0.00039750163785887	1.21283835236596	Normal	SLC25A34
PBXIP1	-0.472732	4.91813825074227	-2.57519	0.012230335647478	0.0401126296319603	-3.90465	Normal	PBXIP1
TMEM94	-0.472637	5.16727811776055	-2.96828	0.00414971184484299	0.0166144211870462	-2.92049	Normal	TMEM94
ARMCX5	-0.472278	5.7044343650849	-1.862	0.0669859330316002	0.151958230064919	-5.38739	Normal	ARMCX5
U2SURP	-0.472035	7.94930938376436	-3.72179	0.000407034919991843	0.00234489680221123	-0.748825	Normal	U2SURP
TMCO1-AS1	-0.471967	2.92908904834622	-2.81042	0.00647949391025274	0.0239906460246708	-3.32897	Normal	TMCO1-AS1
FAM168A	-0.471966	7.07649664794603	-2.58923	0.0117871171496608	0.0388931377068582	-3.87145	Normal	FAM168A
LOC101928760	-0.471932	3.14821885318426	-3.4812	0.000882941183122017	0.0045364775761545	-1.47961	Normal	LOC101928760
ARFIP1	-0.471356	6.09158657114965	-1.78879	0.0781664682355681	0.171103060015742	-5.51569	Normal	ARFIP1
MAP1LC3A	-0.471098	6.0148271295797	-1.59443	0.115542895606308	0.228380643412501	-5.8334	Normal	MAP1LC3A
TBC1D14	-0.470964	6.95910263480956	-2.83096	0.00611987797201563	0.0229547107984593	-3.27683	Normal	TBC1D14
ZFAND4	-0.470865	3.46418554117744	-3.37628	0.00122614737400064	0.00602043490958056	-1.78776	Normal	ZFAND4
TTLL4	-0.470695	5.73376806231091	-3.29291	0.00158499962686801	0.00741921444806384	-2.02785	Normal	TTLL4
ARMC8	-0.470165	5.9650193484702	-2.7057	0.00863472826953262	0.0304289898627524	-3.59025	Normal	ARMC8
GEMIN5	-0.470058	6.71472245558636	-1.86817	0.0661090620031744	0.150668060323801	-5.37638	Normal	GEMIN5
MPV17L	-0.470058	6.75919677903219	-3.1074	0.00276766458507919	0.0118751531648645	-2.5464	Normal	MPV17L
GABBR1	-0.470045	6.60867457588292	-1.65047	0.103523280473034	0.209925706231707	-5.74523	Normal	GABBR1
SVIL-AS1	-0.46993	4.5264899837528	-3.17838	0.00224119490166611	0.00996983402996656	-2.35059	Normal	SVIL-AS1
THOC2	-0.469743	6.92923270097957	-3.33335	0.00140009616058773	0.00671714163716148	-1.91193	Normal	THOC2
FBXO30	-0.469712	6.64848412998376	-2.37339	0.0204986869854123	0.0607963352485048	-4.36551	Normal	FBXO30
CLEC2L	-0.469427	4.38015092920497	-2.45924	0.0165095706134042	0.0510741190568861	-4.17327	Normal	CLEC2L
NAXD	-0.469112	7.91303564168631	-2.7296	0.00809178257650861	0.0288010520277005	-3.5313	Normal	NAXD
TMEM150C	-0.468605	5.41331996716668	-1.604	0.113414936138735	0.22504637733988	-5.81855	Normal	TMEM150C
SZT2	-0.468281	3.81119807197403	-5.19342	2.09610862289491e-06	2.44754574026585e-05	4.31958770736546	Normal	SZT2
COQ9	-0.468178	7.00914907116448	-1.73156	0.0879518639157064	0.186673019180831	-5.61272	Normal	COQ9
ARID2	-0.467917	7.51438439163078	-2.15195	0.0350059707954937	0.092251306374381	-4.83443	Normal	ARID2
NCAM1	-0.467756	4.50097182613726	-3.74658	0.000375202052112685	0.00218294302505819	-0.671672	Normal	NCAM1
ANO8	-0.467733	5.12804340457226	-2.42711	0.0179129913484149	0.0545572160585645	-4.2459	Normal	ANO8
NPAS3	-0.467556	3.34619274794749	-3.76039	0.000358519090601468	0.00209731880768107	-0.628557	Normal	NPAS3
OSBPL10	-0.467317	3.16815203091628	-3.69201	0.000448684809781322	0.00255722012762692	-0.841053	Normal	OSBPL10
ST7L	-0.467184	4.08493056931089	-3.8773	0.000243065855533668	0.00150839651755029	-0.2595	Normal	ST7L
RAD52	-0.466409	3.53068778023281	-3.78103	0.000334901626103363	0.00198088234996117	-0.56393	Normal	RAD52
SMAD7	-0.465565	5.50847717431062	-1.04401	0.300228671748848	0.458568718335641	-6.54594	Normal	SMAD7
PRMT3	-0.465025	5.3055001367594	-1.03103	0.306231769766641	0.464833762541914	-6.5593	Normal	PRMT3
GSTK1	-0.465021	5.68547102904461	-1.46921	0.14645352745722	0.272755458611407	-6.02017	Normal	GSTK1
PPP1R1C	-0.464784	3.14834735273075	-2.71344	0.00845532691805968	0.0298595429983239	-3.5712	Normal	PPP1R1C
EPS15	-0.464511	7.78318815052738	-1.84375	0.0696393489489223	0.156375384599235	-5.41982	Normal	EPS15
ITGAV	-0.463984	8.53524233299492	-0.700777	0.485866968008973	0.635139675792057	-6.84424	Normal	ITGAV
OTUD7A	-0.463544	3.00830409520443	-7.06502	1.15492031434624e-09	3.3136894593773e-08	11.6698539312046	Normal	OTUD7A
LINC01697	-0.463452	2.98859913426427	-3.792	0.000322960509684637	0.00192676236967423	-0.529483	Normal	LINC01697
RAB38	-0.463429	3.97733669214003	-1.66191	0.101200628311715	0.206509733847483	-5.7269	Normal	RAB38
PMS1	-0.463245	4.29243524694985	-2.97627	0.00405555099907769	0.0163041764214377	-2.89936	Normal	PMS1
GIGYF2	-0.462715	5.39192580086368	-4.007	0.000156768489841912	0.00102932169496522	0.158246644623596	Normal	GIGYF2
ZNF143-AS1	-0.46263	4.47099124639099	-2.28116	0.0257215692001637	0.0726806199287072	-4.56559	Normal	ZNF143-AS1
POLR1B	-0.462121	5.60132417120041	-2.33944	0.0223002012780304	0.0649200848418969	-4.43996	Normal	POLR1B
GRIP1	-0.461684	3.24352913057906	-1.64795	0.104041679107888	0.210650294052978	-5.74926	Normal	GRIP1
PEX2	-0.461667	6.52660419502622	-1.78795	0.0783030820313564	0.171242390540061	-5.51713	Normal	PEX2
SRSF5	-0.461635	9.71911	-2.284	0.0255448190650728	0.0723213522996624	-4.55953	Normal	SRSF5
REST	-0.461158	5.21170655786822	-2.89531	0.0051085659206528	0.0197135879904178	-3.11148	Normal	REST
LOC100506606	-0.461136	3.49608474264239	-3.50652	0.000814955622600126	0.00427187994295285	-1.40425	Normal	LOC100506606
SESN3	-0.461084	2.86851460242326	-6.05653	7.05795155293834e-08	1.23014765757298e-06	7.63018833213837	Normal	SESN3
SLC7A8	-0.460872	4.72530080063306	-3.14685	0.00246229617958818	0.0107696778484783	-2.43798	Normal	SLC7A8
CRTC2	-0.460852	5.10963915951352	-2.49722	0.0149790486378267	0.047201701333216	-4.08642	Normal	CRTC2
ADGRA1	-0.460758	4.0350299071978	-2.28847	0.0252685637377523	0.0717460913289434	-4.54998	Normal	ADGRA1
DMXL2	-0.459655	8.62260794208222	-2.50449	0.0147010916831169	0.0465257041265849	-4.06967	Normal	DMXL2
COG1	-0.459503	6.35100601389224	-2.01047	0.0484060566940512	0.118367383893455	-5.11308	Normal	COG1
FAM118A	-0.459306	4.45470942985507	-1.94854	0.0555375928184956	0.131929889013167	-5.2298	Normal	FAM118A
CNPY4	-0.459166	6.2451753100496	-2.44952	0.0169234135799991	0.0521488487283456	-4.19533	Normal	CNPY4
WDFY3	-0.458905	6.25162788610254	-2.82339	0.00625013692101132	0.0233138451265314	-3.29607	Normal	WDFY3
MEX3C	-0.45887	5.28330963499745	-2.3682	0.0207656618666802	0.0614435305107142	-4.37696	Normal	MEX3C
LINC01844	-0.458809	2.70684390115583	-3.67707	0.000471080743964256	0.00266287694143571	-0.887136	Normal	LINC01844
PATJ	-0.458696	2.81666708714109	-5.1399	2.57185045363261e-06	2.8936399878599e-05	4.12075919282517	Normal	PATJ
FBXO38-DT	-0.458114	3.84627198921711	-3.93526	0.000199992359346711	0.00127757775554363	-0.0738661	Normal	FBXO38-DT
ZNF713	-0.457549	4.17132881923534	-1.64541	0.104566577618986	0.211640011790066	-5.75332	Normal	ZNF713
ZNF583	-0.457462	4.86414837405539	-2.59236	0.0116901629615878	0.0386979019334932	-3.86401	Normal	ZNF583
SIK3	-0.457455	6.06116159406357	-2.66627	0.00960332845100979	0.0331261197450323	-3.68655	Normal	SIK3
APOBEC3B	-0.457272	2.86868125467932	-1.65909	0.101769164182625	0.207265036737784	-5.73143	Normal	APOBEC3B
PDIA2	-0.456318	3.82034718271695	-2.40894	0.018752937918435	0.056688749735403	-4.28661	Normal	PDIA2
LINC00844	-0.455787	3.09392431100764	-0.81351	0.418805503821492	0.575894373956551	-6.75894	Normal	LINC00844
IMMP1L	-0.454582	5.30430268533038	-2.08858	0.0405460881679649	0.102966532060391	-4.96131	Normal	IMMP1L
WDR45B	-0.454422	7.74454861140702	-2.88396	0.00527477559305345	0.0202418219700727	-3.14083	Normal	WDR45B
NHLRC3	-0.454271	5.13820275980135	-1.81673	0.0737281073494659	0.163626385508946	-5.46727	Normal	NHLRC3
C17orf100	-0.453654	3.93027282273199	-2.18067	0.0327211260931249	0.0876272055460569	-4.77585	Normal	C17orf100
CTPS2	-0.453427	6.08427313111685	-2.83309	0.00608354475283238	0.0228668794601178	-3.27138	Normal	CTPS2
ZZEF1	-0.452228	5.23278708025294	-3.53321	0.000748691524063964	0.00397731780665035	-1.32442	Normal	ZZEF1
TMCC1	-0.451879	5.34592641201554	-2.57193	0.0123354699171736	0.0403897152561474	-3.91235	Normal	TMCC1
RICTOR	-0.45174	7.78812331119208	-2.00649	0.048839842845756	0.119122593628232	-5.12069	Normal	RICTOR
RBM19	-0.450931	4.66766477936742	-3.5146	0.000794338636882405	0.00417819986724116	-1.38014	Normal	RBM19
NECAP2	-0.450201	5.11499024233131	-2.43527	0.0175467903523305	0.0536088479001819	-4.22753	Normal	NECAP2
SOCS5	-0.449766	7.0934491116698	-2.33198	0.0227138684833898	0.0657654198501305	-4.45617	Normal	SOCS5
STK38	-0.44972	5.22905480055318	-1.47423	0.145100756582603	0.270751690013809	-6.01295	Normal	STK38
CD200	-0.449711	6.63468325497903	-0.93928	0.350958444972002	0.511868922662994	-6.6491	Normal	CD200
PUS10	-0.449544	3.20876178896249	-5.1565	2.41398630707522e-06	2.74497377069067e-05	4.18232303831356	Normal	PUS10
RAB9A	-0.449393	6.69038747378331	-2.01437	0.0479844745376268	0.117483373398508	-5.10562	Normal	RAB9A
NDUFC1	-0.449073	6.82508041240051	-1.91108	0.0602703451176851	0.140419047378099	-5.2988	Normal	NDUFC1
IFFO1	-0.448796	6.07375173832049	-3.36806	0.0012577895911774	0.00614494623333337	-1.81163	Normal	IFFO1
RNF13	-0.448683	8.25772959174071	-2.17277	0.0333362483354315	0.0887845662768399	-4.79203	Normal	RNF13
FAM193B	-0.448374	5.46238575958107	-2.17809	0.0329208697407594	0.0879313947676992	-4.78114	Normal	FAM193B
COL6A1	-0.447748	3.87586508244868	-3.89811	0.000226665679998516	0.0014216578058699	-0.193048	Normal	COL6A1
OSBPL2	-0.447342	5.77455588514851	-3.20552	0.00206591305843543	0.00932441913105378	-2.27486	Normal	OSBPL2
TMEM117	-0.447202	4.57913347933273	-1.01681	0.312901049853886	0.473182193303525	-6.57375	Normal	TMEM117
ARHGEF12	-0.447108	5.14371069734824	-2.47993	0.0156592144519353	0.048872574891878	-4.12609	Normal	ARHGEF12
ZNF529	-0.446286	5.85633505000397	-3.28623	0.00161770291547797	0.00755421556431915	-2.04692	Normal	ZNF529
KCTD6	-0.445817	7.5136297289098	-2.16619	0.0338559943038105	0.0898665671013835	-4.80546	Normal	KCTD6
HOOK3	-0.445603	4.99554341895425	-2.80857	0.00651297016773269	0.0240951150436138	-3.33367	Normal	HOOK3
LOC102724517	-0.445394	6.42401593527319	-0.92874	0.356355598636801	0.517617644510814	-6.6589	Normal	LOC102724517
PRR14L	-0.445282	5.03424295913572	-3.4559	0.000956203150468409	0.00485759479253107	-1.55452	Normal	PRR14L
CHIC1	-0.445194	3.05706703466458	-6.25971	3.11252043920339e-08	5.95781477345782e-07	8.43266661118238	Normal	CHIC1
DNAJC9-AS1	-0.444985	4.86817462897555	-3.07875	0.00301121666266836	0.0127293326860278	-2.6245	Normal	DNAJC9-AS1
SH3BP5	-0.443815	6.68987907240083	-0.786604	0.434285038442949	0.590537071393743	-6.78043	Normal	SH3BP5
SLC10A4	-0.443758	3.63641307200353	-0.709478	0.480487780767782	0.630707394553682	-6.8381	Normal	SLC10A4
DAZAP2	-0.443684	8.5389744337124	-2.57168	0.0123436923327639	0.0403915828418604	-3.91295	Normal	DAZAP2
DNMT3B	-0.443633	6.36343725967737	-1.59982	0.114341254376373	0.226501455115924	-5.82505	Normal	DNMT3B
PCMTD1-DT	-0.443564	3.38633841363734	-3.22228	0.00196419636162545	0.00894444870146476	-2.22786	Normal	PCMTD1-DT
[truncated: 9,736 more rows]
