# Supplementary material for: The role of SALL1-MGST1 axis-mediated ferroptosis inhibition in chemoresistance of retinoblastoma
Source: PLoS One. 2026 Jul 6;21(7):e0353000. doi: 10.1371/journal.pone.0353000 (PMC13336194; doi:10.1371/journal.pone.0353000)
Supplement: S4 Table — The detailed sample-specific P values and root mean square error (RMSE) values for each immune cell type are provided in Supplementary Table 4. (XLSX) [file pone.0353000.s004.xlsx]

## Sheet: result
	GSM5121283	GSM5121284	GSM5121285	GSM5121286	GSM5121287	GSM5121288	GSM5121289	GSM5121290	GSM5121291	GSM5121292	GSM5121293	GSM5121294	GSM5121295	GSM5121296	GSM5121297	GSM5121298	GSM5121299	GSM5121300	GSM5121301	GSM5121302	GSM5121303	GSM5121304	GSM5121305	GSM5121306	GSM5121307	GSM5121308	GSM5121309	GSM5121310	GSM5121311	GSM5121312	GSM5121313	GSM5121314	GSM5121315	GSM5121316	GSM5121317	GSM5121318	GSM5121319	GSM5121320	GSM5121321	GSM5121322	GSM5121323	GSM5121324	GSM5121325	GSM5121326	GSM5121327	GSM5121328	GSM5121329	GSM5121330	GSM5121331
B cells naive	0	0	0	0	0	0	0	0	0	0	0.0150083542001616	0	0	0	0	0	0	0.0109229224578617	0	0	0	0	0	0.0252330436942105	0	0	0	0	0.0540264356638837	0	0	0	0	0	0	0	0	0	0	0	0	0	0	0.0676115238793315	0	0.0196830658229101	0	0	0
B cells memory	0.0979830053470766	0.0240973307558548	0.00794380028024482	0.0159614565129039	0.0759517780529309	0.0705078562175867	0.0900148015305918	0.0841536478780521	0.0452146150268309	0.0417923309911547	0	0.0827699703827193	0.0571734492622009	0.0690363239741731	0	0	0.113223411981534	0	0.101303863716077	0.132996830960976	0.0813683392702715	0.0165444335887629	0	0	0.114112540224784	0.0700146445408041	0.177620543319373	0.0477108823005831	0	0.044364226318199	0.0918302434552453	0.0130102128739933	0.138156897151508	0	0.178466567038858	0.0154038791183804	0.0427265859156317	0.103120399396643	0.0929894432039635	0.0930012619746952	0	0.0348649502202631	0.0102616303512733	0	0.11458884038996	0	0.0458833652178822	0.127461540788521	0.0984948158302235
Plasma cells	0.0975282227053887	0.037796416891356	0.0391895580311014	0.0310355108762428	0.0860110146831009	0.0336419487293075	0.0730670656027915	0.0447450047120436	0.0329772285520114	0.0536969462573515	0.0306554500284238	0.0393921858740064	0.0383375642352581	0.0380294842281048	0.037010410630025	0.0874607134629702	0.0705586409775522	0.047530906517475	0.0559076685823177	0.0739601826877255	0.0788313380439437	0.0402474670178921	0.0686222307136436	0.0363888272155562	0.0703692124846394	0.0540778556514236	0.0997882406058945	0.0466982509090278	0.011043792720271	0.0275893899441325	0.0528818405447733	0.0366523551573706	0.0544337951936607	0.069604631646058	0.0691666806391311	0.0226733165534642	0.0562379180651176	0.0628166276305329	0.0822451354619701	0.0761229624729461	0.0733248597928181	0.0385733870058566	0.0400531994250535	0	0.0809618697418644	0.0333634836023249	0.0586605844999991	0.0686994412964765	0.070070034396695
T cells CD8	0.121652048694764	0.201506420934383	0	0.206883185726548	0.131224488230808	0	0.279215298013814	0.00851505750186874	0	0	0.138695571107652	0	0.00619171468986061	0	0.122419593440574	0.0425380029851003	0	0.129317837969864	0	0.0401367859846107	0.025244555490147	0.130244211124789	0.354778980457851	0.218102474176757	0	0.00952801740263377	0.1692743444152	0.0194955911909438	0.0636900074181349	0	0.0207154483671878	0.0507730021646408	0.00788715063300155	0.32546619398923	0.0545328995734899	0	0.189914024189315	0	0	0.200796131188603	0.28146071467798	0	0.180884982031587	0.23615781056281	0.121857548369805	0.224206777795886	0.0202996119724762	0	0.0757443645663799
T cells CD4 naive	0	0.00309643843922654	0.0401307148941453	0.0217879234180354	0	0	0	0	0	0	0.126794171399788	0	0	0.00453938308206555	0.07174408693904	0.201834391232603	0	0	0.0158798924272757	0	0.0910934172031961	0	0	0.0830692144037559	0.0489375629367227	0.00582755568239407	0.0256218481169221	0	0.0702665738896561	0.00985331114712971	0	0	0	0	0	0	0	0.0411854872079308	0.0522902669684017	0	0	0	0	0	0	0	0	0	0.0580110719680835
T cells CD4 memory resting	0	0	0	0	0	0	0	0	0.00391573722672858	0	0	0.0687492491195151	0.00258776209311141	0	0	0	0	0	0	0.0124375877650388	0	0.00556467925456686	0	0	0	0	0	0	0	0	0	0	0	0	0	0	0	0	0	0	0	0.0421113683380747	0	0	0	0	0	0	0
T cells CD4 memory activated	0	0	0.0291654605259891	0	0	0.0900525531084528	0.0125567105453799	0.143276363291183	0.104632065410232	0	0	0	0.0662437902772385	0.083604348301942	0	0	0.0379265764183079	0	0	0	0	0	0	0	0	0.0368211011190834	0	0.0368183545544796	0	0.0640291258284126	0.0643284108583784	0.0541348138567697	0	0	0.0168595392916036	0.0255772300061605	0	0.0228190169123797	0	0.074388214815007	0	0.106091550548956	0	0.0531947666035496	0	0.0177795667831947	0.0476816268985729	0.0170669382022917	0.0689906820138723
T cells follicular helper	0.130028819307668	0.170184197230706	0.140025639223877	0.178826617544063	0.0886532372237513	0.0204092823827959	0.0310072999583965	0.0955649677118405	0.0614861193017207	0.126912814582438	0.0984374684267185	0.0354736978693074	0.0539007956412207	0.0560593029833106	0.151514327313588	0	0.089309110373753	0.056493790130779	0.0294914725433418	0.0639340367803374	0.0729798855032086	0.20251394461734	0.295863034134042	0.257096116015572	0.0789805742555933	0.0916801648096692	0.218602662489393	0.0540526318541469	0.237430317516365	0.0579580570327986	0.202765131851839	0.107317215161928	0.101750473201027	0.193716939395826	0.118974729667227	0.0556962904022467	0.170959200313206	0.0908931851155823	0.03956009496288	0.0895987955329841	0.194708416548107	0.0680728854022196	0.152676814941378	0.113806837263462	0.180066564506106	0.2365532851101	0.134599703210899	0.0736680793461483	0.0444950139376865
T cells regulatory (Tregs)	0	0	0	0.0242934889092543	0.00641371970196583	0	0	0	0	0.0292608211494795	0	0.0221098207884952	0	0	0	0.165390329410693	0.00257983900116307	0.116820642608855	0.053709818026808	0.0579218267100933	0.0156437665590277	0	0	0	0.0322708626759979	0	0	0.0156935436382572	0	0	0.0464038317052512	0.0323607080995798	0	0	0	0	0	0.00525147997593365	0.136625261156503	0	0.00383403236123222	0	0.00871639675949717	0	0.0290662109250233	0	0	0.00417053253510163	0.00700666581661963
T cells gamma delta	0.0916134663195889	0	0.0515803813552345	0	0.122635255333471	0.0691178569962334	0.168439499820427	0	0.0606020452416447	0.115242848451995	0.00236899115732899	0.0899939541902246	0.0783148887610385	0.00991452322464593	0	0.050688337214206	0.0726503646685982	0	0.14608514366374	0.096285365237646	0.122693797767705	0.0234353724824762	0.0303014340980872	0	0.107710467191873	0	0	0.144226299277368	0	0.0280420415997392	0	0	0.0511596025862164	0	0.0483301752421471	0.0477960085599976	0	0.0362554614255051	0.111975958643652	0	0	0.07916748367728	0.0969640324415165	0	0.00850554541811192	0	0.0165742985902325	0.104098095258928	0
NK cells resting	0	0	0	0	0	0	0	0	0	0	0	0	0	0	0	0	0	0	0	0	0	0	0	0	0	0	0	0	0	0	0	0	0	0	0	0	0	0	0	0	0	0	0	0	0	0	0	0	0
NK cells activated	0.0868135117735027	0.124548557426276	0.143758808322648	0.101857927436116	0.0348824882404445	0.0288666666525996	0.00824556966847536	0.104705483525495	0.084382149803272	0.0244976517091647	0.0721177686314252	0.0940704939394499	0.0734283072223214	0.065349270803216	0.15498760369117	0.0921578640342315	0.101999725478749	0.0874144705819485	0.0707308274159253	0.130948831421744	0.0738811074464554	0.128774472564203	0	0.0901852402669549	0.0742419577041579	0.140616611632002	0.086130571361662	0.0400422066948476	0.0517635302203638	0.104169486170512	0.0777606193831044	0.0787019575069001	0.0853729092116838	0.0625437500526525	0.0510980840387931	0.113370380544556	0.0640066932208189	0.0913388356922869	0.0922474549654958	0.127549147843219	0.103618621349915	0.0812818494636519	0.0159824513086573	0.0212792553240807	0.121346588468496	0.11237988133695	0.0763217647129951	0.0746285627151698	0.0634788629302639
Monocytes	0.083511966720694	0	0.0151371126372155	0	0.0324612816260851	0	0	0.111503372989688	0.0334832524990462	0.000352756630440107	0.0458200829708281	0.00739933698843013	0.0277463799225113	0	0	0	0	0	0	0.0188087102758089	0	0	0	0.059542716685248	0.0403806964716232	0	0	0	0	0	0	0	0	0	0.0188623843287101	0	0	0	0	0	0	0.0127053957330903	0.0214448560612851	0	0	0	0.0130867433930567	0	0
Macrophages M0	0.182124013631289	0.255593985329712	0.410353158016227	0.146863936357143	0.314853501685829	0.15778268297186	0.155610441223128	0	0	0.326780576851833	0.229099347935639	0	0.0204419388102758	0.095688196966341	0.0886311120820524	0.236100547794386	0.302187298295478	0.0431425632379567	0.418830859727597	0.161775007411951	0.311638867043986	0.308424506967455	0.0412807019072918	0.123760701775442	0.348527246280809	0.157291019244182	0	0.592077317167095	0.271674776477042	0	0.283850455178604	0.123242318885716	0.265402944839145	0.219425385526214	0.27082607750149	0.257975412103707	0.172577180863202	0.294573437687754	0.227821752372402	0.147356509963173	0.177404838585997	0.0183674422006526	0.402662284373038	0.12153800879381	0.2404673281454	0.206966263009453	0.202490711090446	0.321157961604194	0.0809950939932464
Macrophages M1	0	0	0	0	0	0.0187052674993243	0	0.00493181509349056	0	0	0	0	0	0	0.00208218809040543	0	0	0	0	0	0	0	0	0	0	0	0	0	0.0113208984063376	0.0068006353406935	0	0	0	0	0.00138272888304626	0	0.00467255622027507	0	0	0	0	0	0	0.00257153245635586	0	0.00109751660665635	0.0245404133196391	0	0
Macrophages M2	0	0	0	0	0	0.0802583342583607	0	0	0	0	0	0	0.0874097803596255	0	0	0	0.0517484194535101	0	0.0597848465122642	0.0339380736841675	0.0116087080381749	0	0	0	0	0	0	0	0	0	0	0	0.0124708963366816	0	0	0	0	0	0	0	0	0	0	0	0.0130308791085748	0	0	0.055691115469912	0
Dendritic cells resting	0	0.0775574006814245	0.00667370541111392	0.181522250105042	0	0.166325764344292	0.0965072117825215	0.18994075074895	0.208513393801224	0	0	0.00759612895749573	0.147972814464677	0.193192035011715	0.215746353527243	0	0.080737591264771	0.185845694184135	0	0.100071904684101	0.0713054086563923	0.0794063115004777	0.07846098065642	0	0	0.251568474686362	0.118558974684593	0	0.184977772751057	0.196418871277609	0.0376867022046231	0.356293543177484	0.220074499193917	0	0.119955642215333	0.244991706341998	0.218372630359765	0.160301130142821	0.0385578883476485	0.0326129908488039	0.115129939999047	0.147693732297247	0	0.271273783228839	0.00686381724217017	0.0516990305078685	0.177854683550214	0.0914983906954787	0.286887492401969
Dendritic cells activated	0.018324577847348	0	0.00395427783754459	0	0.0044756526532362	0	0	0	0	0	0	0.00973165976633835	0	0	0	0	0	0	0	0	0	0	0	0.0451659663147674	0.000287154628062422	0	0	0	0	0	0.0302166431148556	0	0	0.0470027298995678	0	0	0	0	0	0	0.0159930268183824	0	0.0355491730687393	0	0	0	0	0	0
Mast cells resting	0	0	0	0	0	0	0	0	0	0	0	0	0	0	0	0	0	0	0	0	0	0	0	0.0260022750945334	0	0	0	0	0	0	0	0	0	0	0	0	0	0	0	0	0	0	0	0	0	0	0	0	0
Mast cells activated	0.0904203676526808	0.105619252311062	0.112087383464659	0.0909677031146519	0.102437582568376	0.244421447031547	0.069644888055833	0.198227482113461	0.289395445206802	0.281463253376143	0.241002794142035	0.431272520890033	0.284872651328862	0.336542431106449	0.155864324285902	0.12382981386581	0.0770790220865837	0.321164894895694	0.0482756073846535	0.0605415225420173	0.0437108089774917	0.0648446008820381	0.108124084059818	0	0.0841817251457365	0.173688465510547	0.0291290633622973	0.00318492241325107	0.0438058949368892	0.445363739395921	0.0915606733361374	0.147513873115617	0.0632154184721258	0.0432375907338123	0.0515444915801707	0.200588243851987	0.070709043828538	0.0914449388126307	0.125686743917083	0.158573985360568	0.0252606842257405	0.257681021752927	0.0348041792379749	0.101416600681011	0.0568104199462816	0.0962711294246564	0.144510612006956	0.0298105576425195	0.14582590214496
Eosinophils	0	0	0	0	0	0.0199103398076396	0	0.0144360544339263	0.0753979479304878	0	0	0.111440981233985	0.0553781629317977	0.0480447003180367	0	0	0	0.00134627741543071	0	0.0162433338537824	0	0	0.00809529594192514	0.035453424357203	0	0.00888608972089812	0.0752737516446661	0	0	0.0154111159448518	0	0	0	0.039002778756639	0	0	0	0	0	0	0.00926486564077993	0.113388933359781	0	0	0	0	0.0374958815366305	0.0320487844452584	0
Neutrophils	0	0	0	0	0	0	0.0156912137986417	0	0	0	0	0	0	0	0	0	0	0	0	0	0	0	0.0144732580309208	0	0	0	0	0	0	0	0	0	7.5413181034012e-05	0	0	0.0159275325175025	0.00982416702413053	0	0	0	0	0	0	0.01114988120675	0.0264343877382061	0	0	0	0
P-value	9999	9999	9999	9999	9999	9999	9999	9999	9999	9999	9999	9999	9999	9999	9999	9999	9999	9999	9999	9999	9999	9999	9999	9999	9999	9999	9999	9999	9999	9999	9999	9999	9999	9999	9999	9999	9999	9999	9999	9999	9999	9999	9999	9999	9999	9999	9999	9999	9999
Correlation	0.25720177739195	0.132474604257224	0.253759266219998	0.0827598513694915	0.0184588999775766	0.384144276743531	0.0802244384514599	0.564867987598052	0.300022942041472	0.211998395732209	0.274023247959116	0.507311359519744	0.514503446715711	0.469853270524836	0.173275377047887	0.0103189369674222	0.244268984415693	0.167240199802755	0.203527648460916	0.20743058138092	0.0927260690233252	0.208722989559121	0.0510636797613637	-0.0191049	0.146844679535931	0.17876362429141	0.173679304831732	0.567133343678388	0.154994397175558	0.684848518154581	0.0727735215327199	0.223415548021619	0.296881833555162	0.0190679187454038	0.392224428697694	0.329995004996038	0.147695863904045	0.235324095173486	0.0485157875783516	0.155900428239553	0.0931511802136395	0.159662835852788	0.157132579046458	0.133411582328484	0.233446424458967	0.070881634681939	0.322036021257276	0.202436427716598	0.0379610034392273
RMSE	0.988332066307849	1.06021027547233	1.02509139534542	1.06344980475514	1.11380277068521	0.932189831530243	1.06968736894936	0.830177134361966	0.981634713122472	1.05134024972767	0.99822997601177	0.879359519698122	0.856104680623836	0.888325376344779	1.03470915523333	1.11216819859358	1.00691299973243	1.05956290504524	1.04821765582125	1.01406750114262	1.07528810682563	1.02484285668582	1.07675525790403	1.10197323755386	1.05887910241489	1.0369250362569	1.0283121541897	0.830206840126217	1.03418617090398	0.7273855019725	1.07498983014637	1.00257108513955	0.974173656372678	1.09845710868956	0.923236312238132	0.974183224033006	1.02860508181362	1.00749594684167	1.0936	1.04955356135556	1.0617703002016	1.04780535305366	1.05804079354866	1.03098121227334	1.00558135500127	1.08175922252185	0.956486684061935	1.02792400087539	1.0752096272548
[truncated: 14 more columns]
