# Supplementary material for: The role of SALL1-MGST1 axis-mediated ferroptosis inhibition in chemoresistance of retinoblastoma
Source: PLoS One. 2026 Jul 6;21(7):e0353000. doi: 10.1371/journal.pone.0353000 (PMC13336194; doi:10.1371/journal.pone.0353000)
Supplement: S5 Table — The key parameters of the fitted dose-response curves, including the Hill slope and its 95% confidence intervals (95% CIs), are provided in Supplementary Table 5. (XLSX) [file pone.0353000.s005.xlsx]

## Sheet: 5h
	Y79	Y79-R
log(inhibitor) vs. response -- Variable slope (four parameters)
Best-fit value
Bottom	6.548	-5.795
Top	97.78	98.26
LogIC50	0.3193	1.803
HillSlope	-0.6016	-0.5016
IC50	2.086	63.51
Span	91.23	104.1
95% confidence interval
Bottom	-1.314 to 12.18	-88.64 to 12.51
Top	92.80 to 104.3	94.07 to 104.6
LogIC50	0.1302 to 0.5072	1.422 to 3.188
HillSlope	-0.8225 to -0.4396	-0.7448 to -0.2933
IC50	1.350 to 3.215	26.45 to 1542

## Sheet: 5i
	Ctrl+CBP	si-SALL1+CBP	si-SALL1+OE-MGST1+CBP	OE-SALL1+CBP	OE-SALL1+si-MGST1+CBP
log(inhibitor) vs. response -- Variable slope (four parameters)
Best-fit value
Bottom	-9.603	7.003	-5.813	-9.045	-19.6
Top	101.1	104.1	101.5	100.7	105.7
LogIC50	1.782	0.5045	1.369	1.919	1.58
HillSlope	-0.467	-0.4634	-0.4295	-0.4571	-0.3467
IC50	60.53	3.195	23.39	83.04	37.99
Span	110.7	97.13	107.3	109.8	125.3
95% confidence interval
Bottom	-28.14 to 1.217	-2.205 to 13.27	-26.11 to 5.044	-61.40 to 8.567	-66.52 to -1.786
Top	99.00 to 103.5	100.2 to 109.2	98.10 to 105.9	97.53 to 105.0	101.2 to 112.8
LogIC50	1.563 to 2.130	0.3194 to 0.7250	1.119 to 1.787	1.554 to 2.840	1.192 to 2.491
HillSlope	-0.5514 to -0.3868	-0.5672 to -0.3686	-0.5334 to -0.3321	-0.6063 to -0.3198	-0.4462 to -0.2463
IC50	36.53 to 135.0	2.086 to 5.309	13.16 to 61.24	35.80 to 692.3	15.55 to 309.6
